# Supplementary material for: (E)-N′-[2-(4-Chloro-3-nitro­phenyl­sulfon­yloxy)-3-methoxy­benzyl­idene]isonicotinohydrazide acetic acid tetra­solvate
Source: Acta Crystallogr Sect E Struct Rep Online. 2008 Oct 22;64(Pt 11):o2170. doi: 10.1107/S1600536808034089 (PMC2959596; doi:10.1107/S1600536808034089)
Supplement: Supplementary file 1 [file e-64-o2170-sup1.cif]

##############################################################################
###                                                                        ###
###        Electronic paper (Acta Crystallographica Section E)             ###
###                                                                        ###
##############################################################################
#                                                                            #
# This CIF contains the data in a paper accepted for publication in Acta     #
# Crystallographica Section E. It conforms to the requirements of Notes      #
# for Authors for Section E, and has been peer reviewed under the auspices   #
# of the IUCr Commission on Journals.                                        #
#                                                                            #
# Full details of the Crystallographic Information File format               #
# are given in the paper "The Crystallographic Information File (CIF):       #
# a New Standard Archive File for Crystallography" by S. R. Hall, F. H.      #
# Allen and I. D. Brown [Acta Cryst. (1991), A47, 655-685].                  #
#                                                                            #
# The current version of the core CIF dictionary is obtainable from          #
# ftp://ftp.iucr.org/pub/cif_core.dic. The current version number is 2.4.    #
#                                                                            #
# Software is freely available for graphical display of the structure(s) in  #
# this CIF.  For information consult the CIF home page http://www.iucr.org/  #
# cif/home.html                                                              #
#                                                                            #
# This file may be used for bona fide research purposes within the           #
# scientific community so long as proper attribution is given to the journal # 
# article from which it was obtained.                                        #
#                                                                            #
##############################################################################
                                             
data_I
_audit_creation_method     SHELXL-97
_chemical_name_systematic
;
(<i>E</i>)-<i>N</i>'-[2-(4-Chloro-3-nitrophenylsulfonyloxy)-3-
methoxybenzylidene]isonicotinohydrazide acetic acid tetrasolvate
;
_chemical_name_common     ?
_chemical_formula_moiety     'C20 H15 Cl N4 O7 S, 4(C2 H4 O2)'
_chemical_formula_sum     'C28 H31 Cl N4 O15 S'
_chemical_formula_iupac     'C20 H15 Cl N4 O7 S, 4C2 H4 O2'
_chemical_formula_weight     731.09
_chemical_melting_point     ?
_symmetry_cell_setting     triclinic
_symmetry_space_group_name_H-M     'P -1'
_symmetry_space_group_name_Hall     '-P 1'
loop_
    _symmetry_equiv_pos_as_xyz
    'x, y, z'
    '-x, -y, -z'
_cell_length_a     8.0565(16)
_cell_length_b     13.876(3)
_cell_length_c     16.097(3)
_cell_angle_alpha     79.01(3)
_cell_angle_beta     76.01(3)
_cell_angle_gamma     75.44(3)
_cell_volume     1673.8(7)
_cell_formula_units_Z     2
_cell_measurement_reflns_used     4854
_cell_measurement_theta_min     2.153
_cell_measurement_theta_max     27.977
_cell_measurement_temperature     294(2)
_exptl_crystal_description     block
_exptl_crystal_colour     yellow
_exptl_crystal_size_max     0.23
_exptl_crystal_size_mid     0.18
_exptl_crystal_size_min     0.12
_exptl_crystal_density_diffrn     1.451
_exptl_crystal_density_meas     ?
_exptl_crystal_density_method     'not measured'
_exptl_crystal_F_000     760
_exptl_absorpt_coefficient_mu     0.253
_exptl_absorpt_correction_type     multi-scan
_exptl_absorpt_process_details     '(SADABS; Sheldrick, 1996)'
_exptl_absorpt_correction_T_min     0.913
_exptl_absorpt_correction_T_max     0.970
_exptl_special_details
;
;
_diffrn_ambient_temperature     294(2)
_diffrn_radiation_type     MoK\a
_diffrn_radiation_wavelength     0.71073
_diffrn_radiation_source     'fine-focus sealed tube'
_diffrn_radiation_monochromator     graphite
_diffrn_measurement_device_type     'Bruker SMART APEX CCD area-detector'
_diffrn_measurement_method     '\f and \w'
_diffrn_detector_area_resol_mean     ?
_diffrn_reflns_number     9794
_diffrn_reflns_av_R_equivalents     0.0810
_diffrn_reflns_av_sigmaI/netI     0.1029
_diffrn_reflns_theta_min     1.88
_diffrn_reflns_theta_max     25.02
_diffrn_reflns_theta_full     25.02
_diffrn_measured_fraction_theta_max     0.994
_diffrn_measured_fraction_theta_full     0.994
_diffrn_reflns_limit_h_min     -8
_diffrn_reflns_limit_h_max     9
_diffrn_reflns_limit_k_min     -16
_diffrn_reflns_limit_k_max     13
_diffrn_reflns_limit_l_min     -19
_diffrn_reflns_limit_l_max     14
_diffrn_standards_number     0
_diffrn_standards_interval_count     ?
_diffrn_standards_interval_time     ?
_diffrn_standards_decay_%     ?
_refine_special_details
;
Refinement of <i>F</i>^2^ against ALL reflections. The weighted <i>R</i>-factor
<i>wR</i> and goodness of fit <i>S</i> are based on <i>F</i>^2^, conventional
<i>R</i>-factors <i>R</i> are based on <i>F</i>, with <i>F</i> set to zero for
negative <i>F</i>^2^. The threshold expression of <i>F</i>^2^ >
2\s(<i>F</i>^2^) is used only for calculating <i>R</i>-factors(gt) <i>etc</i>.
and is not relevant to the choice of reflections for refinement.
<i>R</i>-factors based on <i>F</i>^2^ are statistically about twice as large
as those based on <i>F</i>, and <i>R</i>- factors based on ALL data will be
even larger.
;
_reflns_number_total     5882
_reflns_number_gt     4448
_reflns_threshold_expression     I>2\s(I)
_refine_ls_structure_factor_coef     Fsqd
_refine_ls_matrix_type     full
_refine_ls_R_factor_all     0.0801
_refine_ls_R_factor_gt     0.0594
_refine_ls_wR_factor_gt     0.1347
_refine_ls_wR_factor_ref     0.1463
_refine_ls_goodness_of_fit_ref     1.013
_refine_ls_restrained_S_all     1.013
_refine_ls_number_reflns     5882
_refine_ls_number_parameters     451
_refine_ls_number_restraints     0
_refine_ls_hydrogen_treatment     constr
_refine_ls_weighting_scheme     calc
_refine_ls_weighting_details
                 'calc w=1/[\s^2^(Fo^2^)+(0.0627P)^2^] where P=(Fo^2^+2Fc^2^)/3'
_atom_sites_solution_hydrogens     geom
_atom_sites_solution_primary     direct
_atom_sites_solution_secondary     difmap
_refine_ls_shift/su_max     0.001
_refine_ls_shift/su_mean     0.000
_refine_diff_density_max     0.304
_refine_diff_density_min     -0.444
_refine_ls_extinction_method     none
_refine_ls_extinction_coef     ?
loop_
    _atom_type_symbol
    _atom_type_description
    _atom_type_scat_dispersion_real
    _atom_type_scat_dispersion_imag
    _atom_type_scat_source
    'C' 'C' 0.0033 0.0016
                         'International Tables Vol C Tables 4.2.6.8 and 6.1.1.4'
    'H' 'H' 0.0000 0.0000
                         'International Tables Vol C Tables 4.2.6.8 and 6.1.1.4'
    'N' 'N' 0.0061 0.0033
                         'International Tables Vol C Tables 4.2.6.8 and 6.1.1.4'
    'O' 'O' 0.0106 0.0060
                         'International Tables Vol C Tables 4.2.6.8 and 6.1.1.4'
    'S' 'S' 0.1246 0.1234
                         'International Tables Vol C Tables 4.2.6.8 and 6.1.1.4'
    'Cl' 'Cl' 0.1484 0.1585
                         'International Tables Vol C Tables 4.2.6.8 and 6.1.1.4'
_computing_data_collection     'SMART (Bruker, 1999)'
_computing_cell_refinement     'SAINT (Bruker, 1999)'
_computing_data_reduction     'SAINT (Bruker, 1999)'
_computing_structure_solution     'SHELXS97 (Sheldrick, 2008)'
_computing_structure_refinement     'SHELXL97 (Sheldrick, 2008)'
_computing_molecular_graphics     'PLATON (Spek, 2003)'
_computing_publication_material     'SHELXTL (Sheldrick, 2008)'
loop_
    _atom_site_type_symbol
    _atom_site_label
    _atom_site_fract_x
    _atom_site_fract_y
    _atom_site_fract_z
    _atom_site_U_iso_or_equiv
    _atom_site_adp_type
    _atom_site_calc_flag
    _atom_site_refinement_flags
    _atom_site_occupancy
    _atom_site_disorder_assembly
    _atom_site_disorder_group
    S S1 0.36674(7) 0.89584(4) 0.99002(5) 0.01955(19) Uani d . 1 . .
    O O1 0.2825(2) 0.90760(14) 1.07606(14) 0.0286(5) Uani d . 1 . .
    O O2 0.5507(2) 0.85500(13) 0.96749(14) 0.0244(5) Uani d . 1 . .
    N N11 1.0675(2) 0.32110(15) 1.23406(16) 0.0208(5) Uani d . 1 . .
    C C12 1.1069(3) 0.27264(19) 1.1657(2) 0.0207(6) Uani d . 1 . .
    H H12 1.1880 0.2117 1.1662 0.025 Uiso calc R 1 . .
    C C13 1.0324(3) 0.30910(18) 1.0941(2) 0.0201(6) Uani d . 1 . .
    H H13 1.0630 0.2731 1.0475 0.024 Uiso calc R 1 . .
    C C14 0.9115(3) 0.40008(17) 1.09249(18) 0.0169(6) Uani d . 1 . .
    C C15 0.8746(3) 0.45215(19) 1.1617(2) 0.0226(6) Uani d . 1 . .
    H H15 0.7976 0.5146 1.1618 0.027 Uiso calc R 1 . .
    C C16 0.9547(3) 0.4098(2) 1.2318(2) 0.0247(6) Uani d . 1 . .
    H H16 0.9284 0.4448 1.2788 0.030 Uiso calc R 1 . .
    C C17 0.8325(3) 0.43673(18) 1.01316(19) 0.0178(6) Uani d . 1 . .
    N N17 0.7134(2) 0.52433(14) 1.01405(16) 0.0181(5) Uani d . 1 . .
    H H17 0.6802 0.5543 1.0593 0.022 Uiso calc R 1 . .
    O O17 0.8782(2) 0.38954(13) 0.95161(13) 0.0238(5) Uani d . 1 . .
    C C21 0.4519(3) 0.70078(17) 0.87464(18) 0.0164(6) Uani d . 1 . .
    C C22 0.3222(3) 0.78844(18) 0.88440(18) 0.0155(5) Uani d . 1 . .
    O O22 0.26276(19) 0.82421(12) 0.96469(12) 0.0177(4) Uani d . 1 . .
    C C23 0.2359(3) 0.83875(17) 0.81745(19) 0.0189(6) Uani d . 1 . .
    O O23 0.1050(2) 0.91963(12) 0.83710(13) 0.0214(4) Uani d . 1 . .
    C C23A 0.0280(3) 0.9805(2) 0.7665(2) 0.0268(7) Uani d . 1 . .
    H H23A -0.0291 0.9413 0.7440 0.040 Uiso calc R 1 . .
    H H23B 0.1183 1.0029 0.7216 0.040 Uiso calc R 1 . .
    H H23C -0.0561 1.0378 0.7871 0.040 Uiso calc R 1 . .
    C C24 0.2833(3) 0.80131(18) 0.73985(19) 0.0189(6) Uani d . 1 . .
    H H24 0.2276 0.8335 0.6946 0.023 Uiso calc R 1 . .
    C C25 0.4150(3) 0.71516(18) 0.72938(19) 0.0200(6) Uani d . 1 . .
    H H25 0.4475 0.6907 0.6765 0.024 Uiso calc R 1 . .
    C C26 0.4983(3) 0.66517(18) 0.7960(2) 0.0206(6) Uani d . 1 . .
    H H26 0.5857 0.6075 0.7878 0.025 Uiso calc R 1 . .
    C C27 0.5316(3) 0.64754(17) 0.94872(19) 0.0178(6) Uani d . 1 . .
    H H27 0.4993 0.6737 1.0008 0.021 Uiso calc R 1 . .
    N N27 0.6456(2) 0.56518(14) 0.94087(15) 0.0173(5) Uani d . 1 . .
    C C31 0.3174(3) 1.00961(18) 0.92192(19) 0.0202(6) Uani d . 1 . .
    C C32 0.4306(3) 1.02540(18) 0.8445(2) 0.0210(6) Uani d . 1 . .
    H H32 0.5329 0.9781 0.8287 0.025 Uiso calc R 1 . .
    C C33 0.3873(3) 1.11389(19) 0.7910(2) 0.0230(6) Uani d . 1 . .
    N N33 0.5045(3) 1.13006(17) 0.7079(2) 0.0342(6) Uani d . 1 . .
    O O33 0.4431(3) 1.14733(18) 0.64263(17) 0.0503(7) Uani d . 1 . .
    O O34 0.6588(2) 1.12465(17) 0.70740(18) 0.0486(7) Uani d . 1 . .
    C C34 0.2382(3) 1.18656(19) 0.8158(2) 0.0246(7) Uani d . 1 . .
    Cl Cl34 0.19242(9) 1.30033(5) 0.75118(6) 0.0351(2) Uani d . 1 . .
    C C35 0.1276(3) 1.16966(19) 0.8944(2) 0.0244(6) Uani d . 1 . .
    H H35 0.0273 1.2179 0.9111 0.029 Uiso calc R 1 . .
    C C36 0.1665(3) 1.08062(19) 0.9483(2) 0.0223(6) Uani d . 1 . .
    H H36 0.0928 1.0682 1.0015 0.027 Uiso calc R 1 . .
    C C41 0.3533(3) 0.61046(19) 0.2126(2) 0.0254(7) Uani d . 1 . .
    O O41 0.2137(2) 0.58404(16) 0.20296(15) 0.0329(5) Uani d . 1 . .
    H H41 0.2225 0.5796 0.1519 0.049 Uiso calc R 1 . .
    O O42 0.4795(2) 0.61927(15) 0.15511(15) 0.0318(5) Uani d . 1 . .
    C C42 0.3373(4) 0.6290(3) 0.3024(2) 0.0473(9) Uani d . 1 . .
    H H42A 0.4483 0.6360 0.3097 0.071 Uiso calc R 1 . .
    H H42B 0.3020 0.5735 0.3424 0.071 Uiso calc R 1 . .
    H H42C 0.2512 0.6896 0.3131 0.071 Uiso calc R 1 . .
    C C51 0.3163(4) 0.4268(2) 0.5144(2) 0.0378(8) Uani d . 1 . .
    O O51 0.2940(3) 0.4842(2) 0.57278(19) 0.0548(7) Uani d . 1 . .
    H H51 0.3672 0.5192 0.5583 0.082 Uiso calc R 1 . .
    O O52 0.4437(3) 0.42050(18) 0.45479(18) 0.0491(6) Uani d . 1 . .
    C C52 0.1786(5) 0.3693(3) 0.5263(3) 0.0520(10) Uani d . 1 . .
    H H52A 0.1674 0.3586 0.4709 0.078 Uiso calc R 1 . .
    H H52B 0.0691 0.4065 0.5549 0.078 Uiso calc R 1 . .
    H H52C 0.2098 0.3056 0.5608 0.078 Uiso calc R 1 . .
    C C61 0.8864(3) 0.1393(2) 0.4933(2) 0.0299(7) Uani d . 1 . .
    O O61 0.9839(2) 0.10855(16) 0.55199(15) 0.0348(5) Uani d . 1 . .
    H H61 1.0288 0.0486 0.5514 0.052 Uiso calc R 1 . .
    O O62 0.8689(3) 0.08503(15) 0.44639(16) 0.0371(6) Uani d . 1 . .
    C C62 0.7966(4) 0.2472(2) 0.4893(2) 0.0400(8) Uani d . 1 . .
    H H62A 0.6736 0.2527 0.5125 0.060 Uiso calc R 1 . .
    H H62B 0.8137 0.2787 0.4302 0.060 Uiso calc R 1 . .
    H H62C 0.8446 0.2799 0.5225 0.060 Uiso calc R 1 . .
    C C71 0.6959(3) 0.8590(2) 0.6418(2) 0.0239(7) Uani d . 1 . .
    O O71 0.7975(2) 0.77024(14) 0.62854(14) 0.0272(5) Uani d . 1 . .
    H H71 0.8338 0.7429 0.6725 0.041 Uiso calc R 1 . .
    O O72 0.6782(2) 0.89620(14) 0.70593(15) 0.0316(5) Uani d . 1 . .
    C C72 0.6031(3) 0.9089(2) 0.5696(2) 0.0333(8) Uani d . 1 . .
    H H72A 0.4879 0.8950 0.5829 0.050 Uiso calc R 1 . .
    H H72B 0.6679 0.8834 0.5171 0.050 Uiso calc R 1 . .
    H H72C 0.5940 0.9801 0.5626 0.050 Uiso calc R 1 . .
loop_
    _atom_site_aniso_label
    _atom_site_aniso_U_11
    _atom_site_aniso_U_22
    _atom_site_aniso_U_33
    _atom_site_aniso_U_12
    _atom_site_aniso_U_13
    _atom_site_aniso_U_23
    S1 0.0179(3) 0.0224(4) 0.0203(4) -0.0036(2) -0.0060(3) -0.0059(3)
    O1 0.0352(10) 0.0325(11) 0.0204(13) -0.0055(8) -0.0070(9) -0.0096(9)
    O2 0.0186(8) 0.0266(10) 0.0302(13) -0.0039(7) -0.0092(8) -0.0054(9)
    N11 0.0165(10) 0.0231(12) 0.0227(15) -0.0043(8) -0.0057(10) -0.0009(11)
    C12 0.0142(11) 0.0227(14) 0.0237(18) -0.0045(9) -0.0026(11) -0.0008(12)
    C13 0.0182(11) 0.0201(13) 0.0230(17) -0.0059(9) -0.0039(11) -0.0033(12)
    C14 0.0149(11) 0.0201(13) 0.0157(16) -0.0073(9) -0.0026(11) 0.0013(11)
    C15 0.0225(12) 0.0190(13) 0.0261(18) -0.0003(10) -0.0083(12) -0.0041(12)
    C16 0.0236(12) 0.0305(15) 0.0203(18) -0.0041(11) -0.0049(12) -0.0059(13)
    C17 0.0151(11) 0.0184(13) 0.0208(17) -0.0075(10) -0.0030(11) -0.0002(12)
    N17 0.0182(9) 0.0173(11) 0.0195(14) -0.0022(8) -0.0068(10) -0.0027(10)
    O17 0.0265(9) 0.0212(10) 0.0237(13) 0.0021(7) -0.0087(9) -0.0081(9)
    C21 0.0148(10) 0.0163(13) 0.0191(16) -0.0064(9) -0.0043(11) 0.0006(11)
    C22 0.0154(11) 0.0199(13) 0.0123(15) -0.0068(9) -0.0007(10) -0.0037(11)
    O22 0.0166(8) 0.0209(9) 0.0157(11) -0.0048(6) -0.0028(8) -0.0028(8)
    C23 0.0140(11) 0.0165(13) 0.0275(18) -0.0048(9) -0.0065(11) -0.0015(12)
    O23 0.0190(8) 0.0243(9) 0.0199(12) 0.0013(7) -0.0076(8) -0.0036(8)
    C23A 0.0271(13) 0.0265(14) 0.0245(19) 0.0019(11) -0.0139(13) 0.0029(13)
    C24 0.0189(11) 0.0238(14) 0.0166(16) -0.0087(10) -0.0057(11) -0.0011(12)
    C25 0.0217(12) 0.0239(14) 0.0167(16) -0.0080(10) -0.0020(11) -0.0064(12)
    C26 0.0182(11) 0.0181(13) 0.0266(18) -0.0037(10) -0.0043(12) -0.0063(12)
    C27 0.0175(11) 0.0206(13) 0.0164(16) -0.0079(10) -0.0035(11) -0.0002(11)
    N27 0.0161(9) 0.0174(11) 0.0194(14) -0.0043(8) -0.0063(9) -0.0008(9)
    C31 0.0165(11) 0.0208(13) 0.0270(18) -0.0056(9) -0.0048(12) -0.0099(12)
    C32 0.0156(11) 0.0191(13) 0.0281(18) 0.0008(9) -0.0048(12) -0.0080(12)
    C33 0.0201(12) 0.0254(14) 0.0232(18) -0.0062(10) 0.0001(12) -0.0068(12)
    N33 0.0341(13) 0.0245(13) 0.0343(19) -0.0002(10) 0.0037(12) -0.0027(12)
    O33 0.0529(13) 0.0589(15) 0.0228(15) 0.0053(11) 0.0007(12) -0.0003(12)
    O34 0.0249(10) 0.0518(14) 0.0540(19) -0.0077(9) 0.0101(11) 0.0052(12)
    C34 0.0211(12) 0.0189(13) 0.036(2) -0.0016(10) -0.0101(13) -0.0067(12)
    Cl34 0.0359(4) 0.0236(4) 0.0399(5) 0.0018(3) -0.0083(4) -0.0007(3)
    C35 0.0187(12) 0.0229(14) 0.0305(19) -0.0001(10) -0.0027(12) -0.0102(13)
    C36 0.0162(11) 0.0262(14) 0.0263(18) -0.0056(10) -0.0008(11) -0.0112(12)
    C41 0.0258(13) 0.0254(14) 0.0229(19) -0.0002(11) -0.0073(13) -0.0027(13)
    O41 0.0276(10) 0.0474(13) 0.0254(14) -0.0059(8) -0.0047(10) -0.0127(11)
    O42 0.0275(10) 0.0381(11) 0.0261(14) -0.0023(8) -0.0008(10) -0.0080(10)
    C42 0.0498(19) 0.073(2) 0.027(2) -0.0286(17) -0.0041(17) -0.0110(19)
    C51 0.0457(18) 0.0357(18) 0.032(2) 0.0015(14) -0.0159(17) -0.0072(16)
    O51 0.0612(15) 0.0578(16) 0.050(2) -0.0169(12) 0.0004(14) -0.0288(15)
    O52 0.0518(14) 0.0538(15) 0.0441(18) -0.0069(11) -0.0038(13) -0.0264(13)
    C52 0.059(2) 0.061(2) 0.042(3) -0.0182(17) -0.0104(19) -0.0138(19)
    C61 0.0215(13) 0.0445(18) 0.0185(18) -0.0082(12) 0.0015(12) 0.0021(15)
    O61 0.0312(10) 0.0453(12) 0.0282(14) -0.0054(9) -0.0093(10) -0.0054(10)
    O62 0.0427(12) 0.0388(12) 0.0330(15) -0.0062(9) -0.0180(11) -0.0033(11)
    C62 0.0346(15) 0.0464(19) 0.034(2) -0.0027(13) -0.0053(15) -0.0036(16)
    C71 0.0169(12) 0.0291(16) 0.0236(19) -0.0072(11) -0.0007(12) 0.0002(13)
    O71 0.0268(9) 0.0301(11) 0.0226(13) 0.0001(8) -0.0089(9) -0.0017(9)
    O72 0.0359(10) 0.0298(11) 0.0283(14) 0.0003(8) -0.0091(10) -0.0086(10)
    C72 0.0278(14) 0.0384(17) 0.029(2) -0.0028(12) -0.0090(14) 0.0035(14)
_geom_special_details
;
All e.s.d.'s (except the e.s.d. in the dihedral angle between two l.s. planes)
are estimated using the full covariance matrix. The cell e.s.d.'s are taken
into account individually in the estimation of e.s.d.'s in distances, angles
and torsion angles; correlations between e.s.d.'s in cell parameters are only
used when they are defined by crystal symmetry. An approximate (isotropic)
treatment of cell e.s.d.'s is used for estimating e.s.d.'s involving l.s.
planes.
;
loop_
    _geom_bond_atom_site_label_1
    _geom_bond_atom_site_label_2
    _geom_bond_site_symmetry_2
    _geom_bond_distance
    _geom_bond_publ_flag
    S1 O1 . 1.408(2) ?
    S1 O2 . 1.4303(18) ?
    S1 O22 . 1.6107(17) ?
    S1 C31 . 1.757(3) ?
    N11 C12 . 1.330(4) ?
    N11 C16 . 1.334(3) ?
    C12 C13 . 1.380(4) ?
    C12 H12 . 0.9300 ?
    C13 C14 . 1.388(3) ?
    C13 H13 . 0.9300 ?
    C14 C15 . 1.375(4) ?
    C14 C17 . 1.509(4) ?
    C15 C16 . 1.393(4) ?
    C15 H15 . 0.9300 ?
    C16 H16 . 0.9300 ?
    C17 O17 . 1.223(3) ?
    C17 N17 . 1.346(3) ?
    N17 N27 . 1.381(3) ?
    N17 H17 . 0.8600 ?
    C21 C26 . 1.380(4) ?
    C21 C22 . 1.397(3) ?
    C21 C27 . 1.475(3) ?
    C22 C23 . 1.401(3) ?
    C22 O22 . 1.404(3) ?
    C23 O23 . 1.360(3) ?
    C23 C24 . 1.376(4) ?
    O23 C23A . 1.450(3) ?
    C23A H23A . 0.9600 ?
    C23A H23B . 0.9600 ?
    C23A H23C . 0.9600 ?
    C24 C25 . 1.391(4) ?
    C24 H24 . 0.9300 ?
    C25 C26 . 1.383(4) ?
    C25 H25 . 0.9300 ?
    C26 H26 . 0.9300 ?
    C27 N27 . 1.279(3) ?
    C27 H27 . 0.9300 ?
    C31 C32 . 1.371(4) ?
    C31 C36 . 1.392(4) ?
    C32 C33 . 1.378(4) ?
    C32 H32 . 0.9300 ?
    C33 C34 . 1.390(4) ?
    C33 N33 . 1.453(4) ?
    N33 O33 . 1.225(4) ?
    N33 O34 . 1.225(3) ?
    C34 C35 . 1.377(4) ?
    C34 Cl34 . 1.726(3) ?
    C35 C36 . 1.380(4) ?
    C35 H35 . 0.9300 ?
    C36 H36 . 0.9300 ?
    C41 O42 . 1.212(3) ?
    C41 O41 . 1.318(3) ?
    C41 C42 . 1.486(5) ?
    O41 H41 . 0.8200 ?
    C42 H42A . 0.9600 ?
    C42 H42B . 0.9600 ?
    C42 H42C . 0.9600 ?
    C51 O52 . 1.222(4) ?
    C51 O51 . 1.297(4) ?
    C51 C52 . 1.479(5) ?
    O51 H51 . 0.8200 ?
    C52 H52A . 0.9600 ?
    C52 H52B . 0.9600 ?
    C52 H52C . 0.9600 ?
    C61 O62 . 1.216(4) ?
    C61 O61 . 1.315(3) ?
    C61 C62 . 1.487(4) ?
    O61 H61 . 0.8200 ?
    C62 H62A . 0.9600 ?
    C62 H62B . 0.9600 ?
    C62 H62C . 0.9600 ?
    C71 O72 . 1.203(4) ?
    C71 O71 . 1.320(3) ?
    C71 C72 . 1.497(4) ?
    O71 H71 . 0.8200 ?
    C72 H72A . 0.9600 ?
    C72 H72B . 0.9600 ?
    C72 H72C . 0.9600 ?
loop_
    _geom_angle_atom_site_label_1
    _geom_angle_atom_site_label_2
    _geom_angle_atom_site_label_3
    _geom_angle_site_symmetry_1
    _geom_angle_site_symmetry_3
    _geom_angle
    _geom_angle_publ_flag
    O1 S1 O2 . . 121.40(12) ?
    O1 S1 O22 . . 103.04(11) ?
    O2 S1 O22 . . 108.77(10) ?
    O1 S1 C31 . . 110.02(13) ?
    O2 S1 C31 . . 108.32(12) ?
    O22 S1 C31 . . 103.83(10) ?
    C12 N11 C16 . . 118.2(2) ?
    N11 C12 C13 . . 122.7(2) ?
    N11 C12 H12 . . 118.6 ?
    C13 C12 H12 . . 118.6 ?
    C12 C13 C14 . . 119.2(3) ?
    C12 C13 H13 . . 120.4 ?
    C14 C13 H13 . . 120.4 ?
    C15 C14 C13 . . 118.3(2) ?
    C15 C14 C17 . . 124.2(2) ?
    C13 C14 C17 . . 117.4(3) ?
    C14 C15 C16 . . 118.9(2) ?
    C14 C15 H15 . . 120.6 ?
    C16 C15 H15 . . 120.6 ?
    N11 C16 C15 . . 122.6(3) ?
    N11 C16 H16 . . 118.7 ?
    C15 C16 H16 . . 118.7 ?
    O17 C17 N17 . . 122.8(2) ?
    O17 C17 C14 . . 121.1(2) ?
    N17 C17 C14 . . 116.1(3) ?
    C17 N17 N27 . . 118.7(2) ?
    C17 N17 H17 . . 120.7 ?
    N27 N17 H17 . . 120.7 ?
    C26 C21 C22 . . 118.6(2) ?
    C26 C21 C27 . . 121.9(2) ?
    C22 C21 C27 . . 119.5(3) ?
    C21 C22 C23 . . 121.7(3) ?
    C21 C22 O22 . . 120.7(2) ?
    C23 C22 O22 . . 117.4(2) ?
    C22 O22 S1 . . 119.17(15) ?
    O23 C23 C24 . . 125.5(2) ?
    O23 C23 C22 . . 115.7(3) ?
    C24 C23 C22 . . 118.7(2) ?
    C23 O23 C23A . . 116.9(2) ?
    O23 C23A H23A . . 109.5 ?
    O23 C23A H23B . . 109.5 ?
    H23A C23A H23B . . 109.5 ?
    O23 C23A H23C . . 109.5 ?
    H23A C23A H23C . . 109.5 ?
    H23B C23A H23C . . 109.5 ?
    C23 C24 C25 . . 119.7(2) ?
    C23 C24 H24 . . 120.1 ?
    C25 C24 H24 . . 120.1 ?
    C26 C25 C24 . . 121.3(3) ?
    C26 C25 H25 . . 119.3 ?
    C24 C25 H25 . . 119.3 ?
    C21 C26 C25 . . 120.0(2) ?
    C21 C26 H26 . . 120.0 ?
    C25 C26 H26 . . 120.0 ?
    N27 C27 C21 . . 119.6(3) ?
    N27 C27 H27 . . 120.2 ?
    C21 C27 H27 . . 120.2 ?
    C27 N27 N17 . . 113.8(2) ?
    C32 C31 C36 . . 122.3(2) ?
    C32 C31 S1 . . 118.43(19) ?
    C36 C31 S1 . . 119.3(2) ?
    C31 C32 C33 . . 117.6(2) ?
    C31 C32 H32 . . 121.2 ?
    C33 C32 H32 . . 121.2 ?
    C32 C33 C34 . . 121.4(3) ?
    C32 C33 N33 . . 117.9(2) ?
    C34 C33 N33 . . 120.7(2) ?
    O33 N33 O34 . . 124.1(3) ?
    O33 N33 C33 . . 118.0(2) ?
    O34 N33 C33 . . 117.9(3) ?
    C35 C34 C33 . . 120.0(2) ?
    C35 C34 Cl34 . . 119.0(2) ?
    C33 C34 Cl34 . . 121.0(2) ?
    C34 C35 C36 . . 119.6(2) ?
    C34 C35 H35 . . 120.2 ?
    C36 C35 H35 . . 120.2 ?
    C35 C36 C31 . . 119.1(3) ?
    C35 C36 H36 . . 120.4 ?
    C31 C36 H36 . . 120.4 ?
    O42 C41 O41 . . 124.2(3) ?
    O42 C41 C42 . . 123.9(2) ?
    O41 C41 C42 . . 111.9(3) ?
    C41 O41 H41 . . 109.5 ?
    C41 C42 H42A . . 109.5 ?
    C41 C42 H42B . . 109.5 ?
    H42A C42 H42B . . 109.5 ?
    C41 C42 H42C . . 109.5 ?
    H42A C42 H42C . . 109.5 ?
    H42B C42 H42C . . 109.5 ?
    O52 C51 O51 . . 121.7(3) ?
    O52 C51 C52 . . 123.1(3) ?
    O51 C51 C52 . . 115.2(3) ?
    C51 O51 H51 . . 109.5 ?
    C51 C52 H52A . . 109.5 ?
    C51 C52 H52B . . 109.5 ?
    H52A C52 H52B . . 109.5 ?
    C51 C52 H52C . . 109.5 ?
    H52A C52 H52C . . 109.5 ?
    H52B C52 H52C . . 109.5 ?
    O62 C61 O61 . . 123.7(3) ?
    O62 C61 C62 . . 122.3(3) ?
    O61 C61 C62 . . 114.1(3) ?
    C61 O61 H61 . . 109.5 ?
    C61 C62 H62A . . 109.5 ?
    C61 C62 H62B . . 109.5 ?
    H62A C62 H62B . . 109.5 ?
    C61 C62 H62C . . 109.5 ?
    H62A C62 H62C . . 109.5 ?
    H62B C62 H62C . . 109.5 ?
    O72 C71 O71 . . 123.4(2) ?
    O72 C71 C72 . . 123.0(3) ?
    O71 C71 C72 . . 113.5(3) ?
    C71 O71 H71 . . 109.5 ?
    C71 C72 H72A . . 109.5 ?
    C71 C72 H72B . . 109.5 ?
    H72A C72 H72B . . 109.5 ?
    C71 C72 H72C . . 109.5 ?
    H72A C72 H72C . . 109.5 ?
    H72B C72 H72C . . 109.5 ?
loop_
    _geom_torsion_atom_site_label_1
    _geom_torsion_atom_site_label_2
    _geom_torsion_atom_site_label_3
    _geom_torsion_atom_site_label_4
    _geom_torsion_site_symmetry_1
    _geom_torsion_site_symmetry_2
    _geom_torsion_site_symmetry_3
    _geom_torsion_site_symmetry_4
    _geom_torsion
    _geom_torsion_publ_flag
    C16 N11 C12 C13 . . . . -1.8(3) ?
    N11 C12 C13 C14 . . . . 0.1(4) ?
    C12 C13 C14 C15 . . . . 2.1(3) ?
    C12 C13 C14 C17 . . . . -179.6(2) ?
    C13 C14 C15 C16 . . . . -2.5(3) ?
    C17 C14 C15 C16 . . . . 179.3(2) ?
    C12 N11 C16 C15 . . . . 1.4(4) ?
    C14 C15 C16 N11 . . . . 0.8(4) ?
    C15 C14 C17 O17 . . . . 175.8(2) ?
    C13 C14 C17 O17 . . . . -2.4(3) ?
    C15 C14 C17 N17 . . . . -2.9(3) ?
    C13 C14 C17 N17 . . . . 178.9(2) ?
    O17 C17 N17 N27 . . . . -3.1(3) ?
    C14 C17 N17 N27 . . . . 175.57(18) ?
    C26 C21 C22 C23 . . . . 1.8(3) ?
    C27 C21 C22 C23 . . . . -176.5(2) ?
    C26 C21 C22 O22 . . . . 176.0(2) ?
    C27 C21 C22 O22 . . . . -2.3(3) ?
    C21 C22 O22 S1 . . . . 86.2(2) ?
    C23 C22 O22 S1 . . . . -99.4(2) ?
    O1 S1 O22 C22 . . . . -174.26(16) ?
    O2 S1 O22 C22 . . . . -44.21(18) ?
    C31 S1 O22 C22 . . . . 70.97(19) ?
    C21 C22 C23 O23 . . . . 176.15(19) ?
    O22 C22 C23 O23 . . . . 1.7(3) ?
    C21 C22 C23 C24 . . . . -1.2(3) ?
    O22 C22 C23 C24 . . . . -175.7(2) ?
    C24 C23 O23 C23A . . . . -10.3(3) ?
    C22 C23 O23 C23A . . . . 172.6(2) ?
    O23 C23 C24 C25 . . . . -177.2(2) ?
    C22 C23 C24 C25 . . . . -0.1(3) ?
    C23 C24 C25 C26 . . . . 0.8(3) ?
    C22 C21 C26 C25 . . . . -1.0(3) ?
    C27 C21 C26 C25 . . . . 177.3(2) ?
    C24 C25 C26 C21 . . . . -0.3(3) ?
    C26 C21 C27 N27 . . . . -1.0(3) ?
    C22 C21 C27 N27 . . . . 177.3(2) ?
    C21 C27 N27 N17 . . . . 178.38(18) ?
    C17 N17 N27 C27 . . . . 179.00(19) ?
    O1 S1 C31 C32 . . . . 156.83(19) ?
    O2 S1 C31 C32 . . . . 22.0(2) ?
    O22 S1 C31 C32 . . . . -93.5(2) ?
    O1 S1 C31 C36 . . . . -22.8(2) ?
    O2 S1 C31 C36 . . . . -157.57(19) ?
    O22 S1 C31 C36 . . . . 86.9(2) ?
    C36 C31 C32 C33 . . . . -2.1(4) ?
    S1 C31 C32 C33 . . . . 178.31(18) ?
    C31 C32 C33 C34 . . . . 2.6(4) ?
    C31 C32 C33 N33 . . . . -178.5(2) ?
    C32 C33 N33 O33 . . . . 123.9(3) ?
    C34 C33 N33 O33 . . . . -57.3(4) ?
    C32 C33 N33 O34 . . . . -55.5(3) ?
    C34 C33 N33 O34 . . . . 123.4(3) ?
    C32 C33 C34 C35 . . . . -1.9(4) ?
    N33 C33 C34 C35 . . . . 179.3(2) ?
    C32 C33 C34 Cl34 . . . . 175.97(19) ?
    N33 C33 C34 Cl34 . . . . -2.9(4) ?
    C33 C34 C35 C36 . . . . 0.5(4) ?
    Cl34 C34 C35 C36 . . . . -177.41(19) ?
    C34 C35 C36 C31 . . . . 0.1(4) ?
    C32 C31 C36 C35 . . . . 0.8(4) ?
    S1 C31 C36 C35 . . . . -179.63(18) ?
loop_
    _geom_hbond_atom_site_label_D
    _geom_hbond_atom_site_label_H
    _geom_hbond_atom_site_label_A
    _geom_hbond_site_symmetry_A
    _geom_hbond_distance_DH
    _geom_hbond_distance_HA
    _geom_hbond_distance_DA
    _geom_hbond_angle_DHA
    _geom_hbond_publ_flag
    O71 H71 N11 2_767 0.82 1.84 2.661(3) 176 yes
    C35 H35 O17 1_465 0.93 2.51 3.360(3) 152 yes
    O41 H41 O17 2_666 0.82 1.96 2.698(3) 150 yes
    O41 H41 N27 2_666 0.82 2.59 3.211(3) 134 yes
    N17 H17 O42 1_556 0.86 2.10 2.875(3) 150 yes
    C27 H27 O42 1_556 0.93 2.43 3.206(4) 140 yes
    O51 H51 O52 2_666 0.82 1.87 2.672(3) 167 yes
    C24 H24 O62 2_666 0.93 2.54 3.461(3) 170 yes
    O61 H61 O62 2_756 0.82 1.83 2.648(3) 178 yes
    C12 H12 O72 2_767 0.93 2.59 3.255(3) 129 yes
    C32 H32 O72 . 0.93 2.37 3.122(4) 137 yes
data_global
_journal_date_recd_electronic     2008-10-07
_journal_date_accepted     2008-10-18
_journal_name_full     'Acta Crystallographica, Section E'
_journal_year     2008
_journal_volume     64
_journal_issue     11
_journal_page_first     o2170
_journal_page_last     o2170
_journal_paper_category     QO
_journal_coeditor_code     AT2646
loop_
    _publ_contact_author_name
    _publ_contact_author_address
    'Li, Xiao-Liu'
;
College of Chemistry & Environmental Science
Hebei University
Baoding 071002
People's Republic of China
;
_publ_contact_author_email     li_xiaoliu99@163.com
_publ_contact_author_fax     '086(0311)87828831'
_publ_contact_author_phone     '086(0311)96707094'
_publ_section_title
;\
(<i>E</i>)-<i>N</i>'-[2-(4-Chloro-3-nitrophenylsulfonyloxy)-3-\
methoxybenzylidene]isonicotinohydrazide acetic acid tetrasolvate
;
loop_
    _publ_author_name
    _publ_author_address
    "Zhen, Xiao-Li"

;
College of Chemistry & Environmental Science
Hebei University
Baoding 071002
People's Republic of China
College of Sciences
Hebei University of Science & Technology
Shijiazhuang 050018
People's Republic of China
;
    "Li, Xiao-Liu" 
;
College of Chemistry & Environmental Science
Hebei University
Baoding 071002
People's Republic of China
;
