# Supplementary material for: (E)-N′-[2-(4-Chloro-3-nitro­phenyl­sulfon­yloxy)-3-methoxy­benzyl­idene]isonicotinohydrazide acetic acid tetra­solvate
Source: Acta Crystallogr Sect E Struct Rep Online. 2008 Oct 22;64(Pt 11):o2170. doi: 10.1107/S1600536808034089 (PMC2959596; doi:10.1107/S1600536808034089)
Supplement: Supplementary file 2 [file e-64-o2170-Isup2.hkl]

# 
# h,k,l, Fc-squared, Fo-squared, sigma(Fo-squared) and status flag 
# 
data_I
_shelx_title ' R80405G in P-1' 
_shelx_refln_list_code          4 
_shelx_F_calc_maximum      245.50 
_exptl_crystal_F_000       760.00 
_reflns_d_resolution_high  0.8403 
 
loop_ 
 _symmetry_equiv_pos_as_xyz 
 'x, y, z' 
 '-x, -y, -z' 
 
_cell_length_a     8.0565 
_cell_length_b    13.8762 
_cell_length_c    16.0971 
_cell_angle_alpha  79.010 
_cell_angle_beta   76.014 
_cell_angle_gamma  75.441 
 
_shelx_F_squared_multiplier     1.000 
 
loop_ 
 _refln_index_h 
 _refln_index_k 
 _refln_index_l 
 _refln_F_squared_calc 
 _refln_F_squared_meas 
 _refln_F_squared_sigma 
 _refln_observed_status 
   1   0   0     2285.71     2078.20     78.89 o 
   2   0   0     1433.28     1283.30     58.76 o 
   3   0   0      120.95      124.08     16.18 o 
   4   0   0      137.01      140.36     15.72 o 
   5   0   0      283.54      391.28     36.30 o 
   6   0   0      353.47      382.64     19.06 o 
   7   0   0       66.39       70.07      7.86 o 
   8   0   0        0.45        1.10      3.19 o 
   9   0   0       72.65       77.36     18.01 o 
  -8   1   0      192.82      220.24     26.53 o 
  -7   1   0      684.18      700.15     56.22 o 
  -6   1   0       22.45       19.51     12.17 o 
  -5   1   0      231.74      233.75     17.66 o 
  -4   1   0     2545.27     2452.46     83.09 o 
  -3   1   0     1933.39     2072.21     95.02 o 
  -2   1   0     1527.86     1134.31     52.08 o 
  -1   1   0      849.21      713.79     48.30 o 
   1   1   0        7.88        8.32      1.62 o 
   2   1   0      338.05      417.45     40.50 o 
   3   1   0     1248.40     1343.17    110.30 o 
   4   1   0      477.33      530.25     50.62 o 
   5   1   0        7.62        3.10      2.83 o 
   6   1   0      152.33      170.97     13.83 o 
   7   1   0       78.54       77.03     11.68 o 
   8   1   0       82.43       69.86     23.98 o 
   9   1   0      276.35      292.16     27.18 o 
  -8   2   0       79.20       89.25     27.92 o 
  -7   2   0      266.08      248.59     26.13 o 
  -6   2   0       73.18       63.19     19.76 o 
  -5   2   0      107.93      113.91     10.98 o 
  -4   2   0     3614.83     3952.99    132.13 o 
  -3   2   0     5540.01     5933.56    403.47 o 
  -2   2   0       40.66       33.10      5.68 o 
  -1   2   0     1169.03     1189.73     88.05 o 
   0   2   0       31.87       34.07      3.47 o 
   1   2   0      320.51      308.08     20.83 o 
   2   2   0      529.10      512.97     30.35 o 
   3   2   0      886.35      773.50     52.56 o 
   4   2   0       37.82       46.36      2.96 o 
   5   2   0      771.47      792.77     21.00 o 
   6   2   0      539.69      530.81     44.98 o 
   7   2   0       37.40       24.80      9.00 o 
   8   2   0       11.95       11.87      3.78 o 
   9   2   0       46.94       50.85     16.19 o 
  -8   3   0        4.03        6.68      2.55 o 
  -7   3   0        0.05        4.81      2.83 o 
  -6   3   0      125.30      155.31     22.00 o 
  -5   3   0      926.27      932.48     95.33 o 
  -4   3   0      201.78      204.86     19.36 o 
  -3   3   0     2815.10     2912.52    222.46 o 
  -2   3   0     1023.85     1138.49     52.35 o 
  -1   3   0      169.17      135.54     16.70 o 
   0   3   0     1311.47      986.61    107.91 o 
   1   3   0     7082.13     6781.34    436.96 o 
   3   3   0      618.51      626.82     35.61 o 
   4   3   0      193.65      212.17     21.75 o 
   5   3   0        0.41        4.29      2.50 o 
   6   3   0     1022.01     1029.31     48.71 o 
   7   3   0      716.40      654.30    121.19 o 
   8   3   0     1064.09     1101.59    119.78 o 
   9   3   0      138.85      164.83     16.73 o 
  -8   4   0      230.53      217.36     15.33 o 
  -7   4   0      477.10      461.93     57.97 o 
  -6   4   0       31.85       33.03      9.12 o 
  -5   4   0      360.71      395.51     40.50 o 
  -4   4   0      231.33      263.97     24.89 o 
  -3   4   0      577.28      587.29     24.35 o 
  -2   4   0      187.97      169.26     19.80 o 
  -1   4   0     6000.84     5697.35    259.72 o 
   0   4   0    18487.26    18360.01     51.73 o 
   1   4   0      790.88      749.70     41.57 o 
   3   4   0      430.70      492.39     48.09 o 
   4   4   0      737.86      739.93     27.86 o 
   5   4   0      203.13      108.35     37.83 o 
   6   4   0     1010.70      900.82    137.14 o 
   7   4   0       63.60       60.50      6.20 o 
   8   4   0      803.00      804.11    141.76 o 
   9   4   0      103.15       97.12     38.10 o 
  -8   5   0       48.40       32.00     11.87 o 
  -7   5   0        5.15        7.87      5.63 o 
  -6   5   0       15.82       15.12      3.70 o 
  -5   5   0      372.57      418.26     17.81 o 
  -4   5   0     1278.27     1406.26     94.87 o 
  -3   5   0      887.45     1049.43     36.18 o 
  -2   5   0     1356.32     1525.61     64.63 o 
  -1   5   0      324.14      315.65     21.84 o 
   0   5   0     2367.30     2266.02     85.59 o 
   1   5   0       14.79       19.87      3.05 o 
   2   5   0      591.52      579.10     39.25 o 
   3   5   0       57.31       58.20      6.54 o 
   4   5   0       20.68       22.12      8.36 o 
   5   5   0        1.88        1.55      2.63 o 
   6   5   0      234.16      274.76     29.74 o 
   7   5   0      112.41      105.41     17.67 o 
   8   5   0        0.45        1.08      4.11 o 
   9   5   0       55.24       56.72     26.57 o 
  -7   6   0        0.03        1.11      3.24 o 
  -6   6   0        8.67        9.62      4.69 o 
  -5   6   0      268.15      293.53     27.95 o 
  -4   6   0      690.47      759.50     58.19 o 
  -3   6   0        1.56        2.77      2.02 o 
  -2   6   0      109.31      114.40     15.25 o 
  -1   6   0     2430.22     2500.85    103.11 o 
   0   6   0     1343.20     1243.77     51.53 o 
   1   6   0       45.37       47.66      2.92 o 
   2   6   0       16.27       12.22      2.35 o 
   3   6   0      321.95      267.08     21.14 o 
   4   6   0     6951.21     6807.10   1323.01 o 
   5   6   0      110.61      130.77     14.50 o 
   6   6   0      343.15      310.84     54.09 o 
   7   6   0      564.74      574.67     62.72 o 
   8   6   0       26.32       20.97     12.75 o 
   9   6   0      127.52      133.47     40.53 o 
  -7   7   0       12.80       10.91      4.31 o 
  -6   7   0       87.08       98.35     22.98 o 
  -5   7   0       49.49       46.06      5.40 o 
  -4   7   0       71.84       77.68     12.90 o 
  -3   7   0      181.93      169.73     13.18 o 
  -2   7   0      316.57      445.27     35.56 o 
  -1   7   0      905.12      904.10     31.04 o 
   0   7   0     2142.05     2435.70     99.82 o 
   1   7   0     3373.40     3633.65    164.59 o 
   2   7   0      248.49      257.59     20.17 o 
   3   7   0     1037.92     1103.81    102.55 o 
   4   7   0      349.61      380.17     49.64 o 
   5   7   0      674.12      640.63     69.06 o 
   6   7   0      269.55      273.88     43.63 o 
   7   7   0       39.36       47.07     19.02 o 
   8   7   0        3.03        7.22      3.24 o 
   9   7   0       39.25       46.20     15.17 o 
  -6   8   0        0.18        0.82      2.87 o 
  -5   8   0      476.34      521.59     23.02 o 
  -4   8   0       74.35       79.42     11.59 o 
  -2   8   0       53.17       50.39      8.72 o 
  -1   8   0      808.06      839.88     21.58 o 
   0   8   0       11.45        6.66      2.40 o 
   1   8   0     1423.56     1425.28     40.32 o 
   2   8   0     1025.19     1102.90     46.16 o 
   3   8   0       12.31       14.35      5.61 o 
   4   8   0      134.12      129.62     18.75 o 
   5   8   0       81.48       90.24     10.99 o 
   6   8   0      565.85      574.06     55.10 o 
   7   8   0       55.04       61.57     22.32 o 
   8   8   0       74.24       75.00     24.35 o 
  -6   9   0        7.50       11.47     10.32 o 
  -5   9   0      248.05      349.42     64.54 o 
  -4   9   0        0.11        0.94      2.36 o 
  -3   9   0     1169.33     1294.63     89.36 o 
  -2   9   0      186.56      189.69     16.56 o 
  -1   9   0       18.08       16.22      8.26 o 
   0   9   0      303.27      341.23     33.23 o 
   1   9   0     1157.29     1382.62     75.67 o 
   2   9   0      427.64      505.73     28.70 o 
   3   9   0      914.60      870.99     67.01 o 
   4   9   0      291.96      291.96     40.73 o 
   5   9   0       44.56       41.88     17.06 o 
   6   9   0     3203.96     3133.28     28.73 o 
   7   9   0       88.75      105.82     37.16 o 
   8   9   0        4.05        5.80      5.80 o 
  -5  10   0      306.81      381.92     20.03 o 
  -4  10   0      127.12       98.53     44.71 o 
  -3  10   0      859.52      750.72     75.13 o 
  -2  10   0      577.24      609.75    111.65 o 
  -1  10   0      195.48      217.27     16.38 o 
   0  10   0     2544.04     3033.57    236.05 o 
   1  10   0        9.17       11.16      4.39 o 
   2  10   0        2.24        1.76      3.15 o 
   3  10   0      257.09      288.45     29.19 o 
   4  10   0       83.91       85.17     14.49 o 
   5  10   0        1.13        2.77      2.77 o 
   6  10   0       61.63       53.21     16.66 o 
   7  10   0        3.76        4.92      5.40 o 
   8  10   0        7.37        9.71      3.57 o 
  -5  11   0        2.48        2.16      5.46 o 
  -4  11   0      640.29      681.57    112.70 o 
  -3  11   0      357.61      370.61     34.35 o 
  -2  11   0       85.47       93.02     22.36 o 
  -1  11   0       12.23       24.16     19.32 o 
   0  11   0       63.57       71.54     33.32 o 
   1  11   0       34.39       18.64      9.17 o 
   2  11   0     1934.03     2032.73     63.44 o 
   3  11   0     1562.93     1737.52     44.74 o 
   4  11   0       25.23       25.06      8.23 o 
   5  11   0      117.87      107.97     15.17 o 
   6  11   0       46.62       42.65      8.48 o 
   7  11   0      191.97      183.91      7.42 o 
   8  11   0       65.60       62.52     21.58 o 
  -4  12   0       30.30       30.48     13.83 o 
  -3  12   0      103.26       48.19     30.25 o 
  -2  12   0       10.17        6.80     19.96 o 
  -1  12   0        1.02       -3.27      5.29 o 
   0  12   0        0.34       12.27      4.45 o 
   1  12   0      557.28      568.89     41.29 o 
   2  12   0       35.15       44.16      9.21 o 
   3  12   0      163.29      161.04     16.44 o 
   4  12   0        6.62        5.89      2.87 o 
   5  12   0       10.19        8.13      2.26 o 
   6  12   0        4.70        3.58      2.64 o 
   7  12   0       53.39       53.41     15.58 o 
  -3  13   0      243.00      286.43     82.82 o 
  -2  13   0       60.32       63.62     16.52 o 
  -1  13   0       77.33       59.90     23.17 o 
   0  13   0      114.26       97.26     23.29 o 
   1  13   0      628.55      676.71    140.65 o 
   2  13   0        0.16        5.15     14.77 o 
   3  13   0      594.82      522.61     35.88 o 
   4  13   0        9.11       19.02     11.53 o 
   5  13   0        0.02        2.15      2.52 o 
   6  13   0      276.55      238.86     16.49 o 
   7  13   0        0.93        1.62      3.98 o 
  -2  14   0        9.03       13.73     30.21 o 
  -1  14   0        4.62        6.73     20.33 o 
   0  14   0       29.70       33.59     10.62 o 
   1  14   0       53.98       57.73     21.02 o 
   2  14   0       14.62       14.40      6.35 o 
   3  14   0      136.50      151.20     70.68 o 
   4  14   0       79.60       73.17     23.00 o 
   5  14   0        0.32       12.75      5.19 o 
   6  14   0       32.13       34.93     13.15 o 
  -1  15   0      110.26      130.45     38.24 o 
   0  15   0      327.85      402.68     17.63 o 
   1  15   0        5.30        8.87     18.41 o 
   2  15   0      449.44      500.89     42.08 o 
   3  15   0        1.26        6.95     12.34 o 
   4  15   0      100.65       55.03     22.53 o 
   5  15   0      430.33      349.82     36.15 o 
   1  16   0      165.33      145.12     15.55 o 
   2  16   0      113.10      104.80     66.63 o 
   3  16   0       19.95       22.26     16.86 o 
  -2 -16   1        7.79       13.96     17.74 o 
  -4 -15   1       15.41       17.80      7.76 o 
  -3 -15   1       60.76       63.67     26.71 o 
  -2 -15   1       56.54       62.58     17.47 o 
  -1 -15   1       33.67       23.81      8.77 o 
   0 -15   1       17.16       19.92      8.77 o 
   1 -15   1        4.01        5.23      6.47 o 
  -6 -14   1        3.09        4.52      3.84 o 
  -5 -14   1      126.51      106.09     43.23 o 
  -4 -14   1        0.46        7.49      8.83 o 
  -3 -14   1       43.44       24.08      7.28 o 
  -2 -14   1       29.53       22.13      7.58 o 
  -1 -14   1       23.43       16.98      7.57 o 
   0 -14   1      216.81      255.01     41.41 o 
   1 -14   1        2.43       11.50      6.67 o 
   2 -14   1       55.84       70.95     38.31 o 
  -6 -13   1      203.56      174.85     31.34 o 
  -5 -13   1        0.17        3.54      1.96 o 
  -4 -13   1      697.90      668.89     75.00 o 
  -3 -13   1       13.59       13.22      7.35 o 
  -2 -13   1      160.85      164.26     22.24 o 
  -1 -13   1      103.27       83.04     24.21 o 
   0 -13   1      103.52       88.26     21.62 o 
   1 -13   1      217.97      264.46     31.06 o 
   2 -13   1     1017.62     1022.62    122.02 o 
   3 -13   1      126.36      158.03     34.31 o 
  -7 -12   1        3.14       -0.54      3.91 o 
  -6 -12   1      429.56      397.11     46.25 o 
  -5 -12   1       44.68       39.28     10.40 o 
  -4 -12   1      189.44      134.87     14.56 o 
  -3 -12   1       75.56      104.19     10.52 o 
  -2 -12   1      461.51      458.41     40.26 o 
  -1 -12   1      188.49      210.81     30.05 o 
   0 -12   1       71.43       65.92     15.14 o 
   1 -12   1       81.46       65.52     16.56 o 
   2 -12   1        2.64       14.81      5.93 o 
   3 -12   1        2.29       12.91     27.99 o 
   4 -12   1       77.35       84.10     37.03 o 
  -7 -11   1      195.28      180.14     45.52 o 
  -6 -11   1        9.99        9.64      3.10 o 
  -5 -11   1      720.18      574.85     25.81 o 
  -4 -11   1       12.40       13.69      3.32 o 
  -3 -11   1     1100.29     1027.20     52.79 o 
  -1 -11   1       36.63       31.99      7.67 o 
   0 -11   1        4.53        7.55     12.75 o 
   1 -11   1        1.98        0.64     22.49 o 
   2 -11   1        7.81       15.60     10.22 o 
   3 -11   1        2.45       14.87     11.50 o 
   4 -11   1        0.03       11.53     11.06 o 
   5 -11   1        2.52        6.61      8.03 o 
  -8 -10   1        3.19        9.85      5.60 o 
  -7 -10   1      254.25      213.66     35.47 o 
  -6 -10   1       87.90       85.79     22.86 o 
  -5 -10   1      338.89      329.52     53.35 o 
  -4 -10   1        1.82        0.21      2.09 o 
  -3 -10   1      337.44      303.23     20.33 o 
  -2 -10   1       73.26       64.13      3.37 o 
  -1 -10   1       28.95       32.45      4.04 o 
   0 -10   1      534.34      526.93     34.45 o 
   1 -10   1      220.49      208.07     15.63 o 
   2 -10   1       55.63       58.06     11.60 o 
   3 -10   1      206.82      198.60     39.30 o 
   4 -10   1       28.81       25.83      9.71 o 
   5 -10   1       32.37       25.43      7.69 o 
  -8  -9   1       62.01       40.53     12.00 o 
  -7  -9   1       81.69       72.77     17.94 o 
  -6  -9   1     1363.84     1314.78    141.90 o 
  -5  -9   1      836.35      905.95     51.53 o 
  -4  -9   1       86.58       76.20     12.10 o 
  -3  -9   1      360.35      340.73     25.50 o 
  -2  -9   1       90.51       89.58     12.02 o 
  -1  -9   1       38.96       65.31      8.93 o 
   0  -9   1      209.32      235.70     15.12 o 
   1  -9   1        4.95        5.46      3.85 o 
   2  -9   1     2899.25     2824.53    113.28 o 
   3  -9   1      207.80      224.61     24.41 o 
   4  -9   1        2.35        5.48      1.80 o 
   5  -9   1      434.06      483.96     88.55 o 
   6  -9   1        2.93      -11.40     11.06 o 
  -8  -8   1        0.93       -1.01      4.32 o 
  -7  -8   1      321.46      290.13     39.05 o 
  -6  -8   1     1493.38     1396.72    133.94 o 
  -5  -8   1       33.64       34.87     14.30 o 
  -4  -8   1      281.47      307.87     40.26 o 
  -3  -8   1       83.36       83.32      3.78 o 
  -2  -8   1     2938.76     2828.98    118.79 o 
  -1  -8   1      139.26      169.54     15.56 o 
   1  -8   1     1440.65     1594.41     33.74 o 
   2  -8   1        0.61        1.55      2.13 o 
   3  -8   1     1478.79     1483.64     59.49 o 
   4  -8   1       86.37       80.88     12.68 o 
   5  -8   1       88.05       80.67     17.90 o 
   6  -8   1        4.71        6.53      3.61 o 
  -8  -7   1      120.08      113.77     33.79 o 
  -7  -7   1       81.46       90.10     24.21 o 
  -6  -7   1      101.97       90.84     23.87 o 
  -5  -7   1       54.79       56.25     13.96 o 
  -4  -7   1      495.98      511.41     50.31 o 
  -3  -7   1      489.58      581.53     12.31 o 
  -2  -7   1     1110.99     1158.90     32.32 o 
  -1  -7   1     1057.49     1162.03     67.77 o 
   0  -7   1      337.73      428.52     34.88 o 
   1  -7   1      837.58      919.21     27.96 o 
   2  -7   1        8.21        8.36      5.42 o 
   3  -7   1      749.38      745.54     51.51 o 
   4  -7   1      117.28      111.86     16.89 o 
   5  -7   1        7.09        7.90      3.86 o 
   6  -7   1      268.18      298.61     37.94 o 
   7  -7   1        1.14        3.16      1.91 o 
  -9  -6   1       39.49       34.33     12.07 o 
  -8  -6   1       33.95       33.18     11.60 o 
  -7  -6   1       14.99       12.41      4.11 o 
  -6  -6   1        0.91        4.86      3.51 o 
  -5  -6   1      371.01      325.47     42.42 o 
  -4  -6   1     5410.29     5374.44    181.69 o 
  -3  -6   1      397.54      448.46     36.74 o 
  -2  -6   1     1464.96     1456.05     72.94 o 
  -1  -6   1     1452.99     1496.17     80.46 o 
   0  -6   1      340.17      351.88     28.28 o 
   1  -6   1     1003.66      937.60     40.85 o 
   2  -6   1     2569.43     2805.20    115.73 o 
   4  -6   1      350.62      404.62     36.69 o 
   5  -6   1      162.94      169.93     23.31 o 
   6  -6   1      134.51      148.76     19.68 o 
   7  -6   1       24.19       25.05      7.99 o 
  -9  -5   1      153.28      122.41     27.79 o 
  -8  -5   1       23.34       20.43      6.27 o 
  -7  -5   1      147.30      137.92     33.79 o 
  -6  -5   1       73.30       72.30     22.46 o 
  -5  -5   1      530.24      664.03     63.73 o 
  -4  -5   1     7281.74     6798.62     48.90 o 
  -3  -5   1      142.25      171.50     17.16 o 
  -2  -5   1      893.99      877.14     59.38 o 
  -1  -5   1      499.31      532.15     29.60 o 
   0  -5   1     3313.82     3380.14    154.65 o 
   1  -5   1      396.82      491.36     27.84 o 
   2  -5   1        4.13        8.11      6.26 o 
   3  -5   1      717.64      709.67     24.70 o 
   4  -5   1     1642.25     1622.97    108.98 o 
   5  -5   1       13.67       12.25      4.22 o 
   6  -5   1        2.53        3.12      3.51 o 
   7  -5   1        4.95        2.72      4.49 o 
   8  -5   1      286.29      278.02     20.10 o 
  -9  -4   1      223.84      219.86     38.58 o 
  -8  -4   1       37.02       38.85     13.35 o 
  -7  -4   1      325.78      309.96     74.93 o 
  -6  -4   1      157.09      155.17     27.75 o 
  -5  -4   1      632.10      628.57     84.23 o 
  -4  -4   1       49.23       49.37      7.79 o 
  -3  -4   1      803.02      829.08     69.13 o 
  -2  -4   1     5660.70     5284.65    242.76 o 
  -1  -4   1     3777.69     3992.55    257.70 o 
   0  -4   1      147.13      147.63     15.76 o 
   1  -4   1     5459.65     5695.09    320.60 o 
   2  -4   1     1727.98     1807.23    179.70 o 
   3  -4   1      118.26      130.51     15.10 o 
   4  -4   1       38.98       38.05      2.69 o 
   5  -4   1      277.33      280.39     21.77 o 
   6  -4   1      281.88      341.20     23.34 o 
   7  -4   1     1720.44     1950.38     73.81 o 
   8  -4   1       16.60       18.44      4.62 o 
  -9  -3   1      270.51      275.84     26.84 o 
  -8  -3   1      162.93      168.60     51.39 o 
  -7  -3   1      662.57      691.75     66.57 o 
  -6  -3   1        0.40        3.92      4.28 o 
  -5  -3   1       85.92       83.19      9.87 o 
  -4  -3   1      352.06      309.85     50.82 o 
  -3  -3   1      316.71      277.12    106.83 o 
  -2  -3   1     3119.37     3091.34    142.31 o 
   0  -3   1      575.45      532.86     29.78 o 
   1  -3   1      249.81      236.09      4.54 o 
   2  -3   1     2554.14     2259.25     85.93 o 
   3  -3   1      594.55      554.90     53.02 o 
   4  -3   1      812.16      943.31     90.17 o 
   5  -3   1      300.65      331.03     30.64 o 
   6  -3   1       67.39       74.83     13.70 o 
   7  -3   1      757.63      728.36     34.14 o 
   8  -3   1       15.63       13.72      4.13 o 
  -9  -2   1       44.94       52.40     11.26 o 
  -8  -2   1      117.37      127.33     37.57 o 
  -7  -2   1      220.19      194.02     29.61 o 
  -6  -2   1     1775.46     1798.53     84.05 o 
  -5  -2   1      193.29      214.75     22.32 o 
  -4  -2   1       87.66       81.48      3.54 o 
  -3  -2   1     6225.67     5903.38    381.05 o 
  -2  -2   1    60272.60    67441.72    256.95 o 
  -1  -2   1     1286.61     1160.27     75.13 o 
   0  -2   1      609.77      546.10     30.46 o 
   1  -2   1        0.14        2.31      1.40 o 
   2  -2   1       19.93       25.44      4.16 o 
   3  -2   1     2278.90     2605.40    130.30 o 
   4  -2   1      298.86      320.88     31.86 o 
   5  -2   1      175.45      178.00     13.62 o 
   6  -2   1      146.32      148.86     18.88 o 
   7  -2   1        8.07        8.63      3.72 o 
   8  -2   1       26.28       15.62      4.22 o 
  -9  -1   1       81.15       49.50     23.13 o 
  -8  -1   1        9.24        4.25      4.05 o 
  -7  -1   1       86.82       92.06      6.22 o 
  -6  -1   1      547.83      548.18     43.63 o 
  -5  -1   1      700.61      737.98     36.38 o 
  -4  -1   1      293.52      343.98     34.24 o 
  -3  -1   1       40.32       37.89      5.61 o 
  -2  -1   1     2345.80     2266.70    203.78 o 
  -1  -1   1        9.78       15.56      7.01 o 
   0  -1   1      370.49      351.84     34.53 o 
   1  -1   1     1954.58     1723.32     75.37 o 
   2  -1   1      555.26      556.01     37.79 o 
   3  -1   1     6211.91     5845.81    266.67 o 
   4  -1   1      348.75      342.48     34.11 o 
   5  -1   1       23.09       43.16     10.86 o 
   6  -1   1      489.65      493.78     23.85 o 
   7  -1   1        6.42        6.73      3.20 o 
   8  -1   1       83.94       72.78     15.92 o 
   9  -1   1       48.90       46.16     16.26 o 
  -8   0   1        0.08        6.50     12.85 o 
  -7   0   1        5.90        5.26      4.40 o 
  -6   0   1        0.04        5.38      3.58 o 
  -5   0   1     1128.24     1239.99     83.80 o 
  -4   0   1      306.86      291.11     29.11 o 
  -3   0   1       17.91       20.82      3.91 o 
  -2   0   1     1884.76     1583.87    102.38 o 
  -1   0   1     2712.75     2563.59    261.51 o 
   1   0   1      167.67      169.68     31.23 o 
   2   0   1     2145.93     1996.33     91.23 o 
   3   0   1       91.99       90.70     11.83 o 
   4   0   1     2047.34     2043.69    102.40 o 
   5   0   1       82.21       83.59      3.73 o 
   6   0   1       59.99       65.42      4.67 o 
   7   0   1      279.96      287.75     33.53 o 
   8   0   1      665.52      722.33     93.13 o 
   9   0   1       45.58       31.43     13.89 o 
  -8   1   1       31.29       27.50      9.00 o 
  -7   1   1        7.95        4.38      2.09 o 
  -6   1   1       72.21       59.29     13.82 o 
  -5   1   1      524.14      578.58     40.07 o 
  -4   1   1      182.92      188.13     19.08 o 
  -3   1   1        1.06        2.73      1.90 o 
  -2   1   1      664.17      737.16     50.72 o 
  -1   1   1    15748.97    14063.30     38.44 o 
   0   1   1      728.97      806.93     55.26 o 
   1   1   1       70.60       72.57     13.22 o 
   2   1   1    10599.64     8839.26    569.68 o 
   3   1   1       24.51       31.49      5.24 o 
   4   1   1      109.42      136.13     13.31 o 
   5   1   1     1115.08     1243.53     91.38 o 
   6   1   1      245.84      252.96     23.61 o 
   7   1   1      535.01      516.37     38.09 o 
   8   1   1       73.48       75.37     21.26 o 
   9   1   1        8.69       14.10      8.30 o 
  -8   2   1        0.38        4.30      5.83 o 
  -7   2   1       53.98       37.56     10.03 o 
  -6   2   1      284.87      275.72     35.92 o 
  -5   2   1       44.80       50.45     13.17 o 
  -4   2   1     4709.92     5155.34    526.96 o 
  -3   2   1       91.88       77.45      9.85 o 
  -2   2   1     9025.41     7966.07    363.30 o 
  -1   2   1      548.70      523.16     35.58 o 
   0   2   1      129.12      105.48     14.71 o 
   1   2   1      589.11      702.80     37.31 o 
   2   2   1      106.20      105.86     13.61 o 
   3   2   1       96.10       88.73     11.72 o 
   4   2   1     2204.86     2253.01    112.67 o 
   5   2   1       27.72       31.66      8.04 o 
   6   2   1      296.69      288.85     26.68 o 
   7   2   1      284.92      284.68     33.13 o 
   8   2   1       10.02       20.77      5.87 o 
   9   2   1       12.38       12.21      4.79 o 
  -8   3   1       16.60       10.12      4.42 o 
  -7   3   1       35.38       36.84     10.08 o 
  -6   3   1       21.65       26.05      6.10 o 
  -5   3   1       36.14       44.40     10.86 o 
  -4   3   1      763.82      746.54     63.93 o 
  -3   3   1      186.71      200.81     22.09 o 
  -2   3   1     2517.32     2537.65    116.21 o 
  -1   3   1     8017.18     7996.68    366.89 o 
   0   3   1     3312.86     3101.73    296.24 o 
   1   3   1      270.63      297.50     15.47 o 
   2   3   1     1165.96     1160.61     75.20 o 
   3   3   1      268.62      305.04     20.83 o 
   4   3   1       36.44       45.23      4.52 o 
   5   3   1      715.04      633.66     51.05 o 
   6   3   1      660.59      645.85     49.51 o 
   7   3   1       29.53       33.00      7.71 o 
   8   3   1       68.36       88.42     30.55 o 
   9   3   1       20.07       20.77      7.49 o 
  -8   4   1      133.82      126.58     24.68 o 
  -7   4   1      107.01      119.14     28.86 o 
  -6   4   1       85.52       71.65      6.64 o 
  -5   4   1      414.88      475.32     23.40 o 
  -4   4   1       80.40       96.19     17.50 o 
  -3   4   1      310.04      429.78     42.55 o 
  -2   4   1     2205.94     2197.97    110.02 o 
  -1   4   1        4.81        3.38      2.26 o 
   0   4   1      887.01      981.55     66.19 o 
   1   4   1     2386.90     2475.21    125.62 o 
   2   4   1    17639.65    17995.22     52.13 o 
   3   4   1      365.05      406.74     39.45 o 
   4   4   1     1219.68     1052.12     53.05 o 
   5   4   1       46.16       40.14      7.19 o 
   6   4   1      264.53      265.42     20.81 o 
   7   4   1     1040.46     1113.06    107.70 o 
   8   4   1      909.21      942.23    102.71 o 
   9   4   1       11.48       13.96      7.69 o 
  -7   5   1       17.17       17.55      4.54 o 
  -6   5   1       74.82       78.57      4.60 o 
  -5   5   1      704.60      661.74     25.04 o 
  -4   5   1      389.39      435.00     30.15 o 
  -3   5   1      144.89      126.63     14.56 o 
  -2   5   1      168.39      213.01     43.53 o 
  -1   5   1     1700.77     1465.67     81.10 o 
   0   5   1      397.86      424.79     36.65 o 
   1   5   1       12.27       17.85      2.73 o 
   2   5   1      593.39      654.66     36.36 o 
   3   5   1      420.43      440.26     59.21 o 
   4   5   1     7117.78     6692.86    315.22 o 
   5   5   1       52.24       38.04     14.10 o 
   6   5   1      586.75      602.26     40.13 o 
   7   5   1      302.23      326.08     52.54 o 
   8   5   1        1.18        1.01      6.68 o 
   9   5   1       60.12       67.91     23.67 o 
  -7   6   1      208.59      198.96     17.53 o 
  -6   6   1      136.38      144.90     36.78 o 
  -5   6   1      338.59      386.70     31.29 o 
  -4   6   1      571.22      587.31     32.61 o 
  -3   6   1      379.24      423.53     39.31 o 
  -2   6   1      211.56      222.05     24.62 o 
  -1   6   1     4280.52     4494.78    184.63 o 
   0   6   1      100.42      122.38      5.42 o 
   1   6   1      909.87      994.16     47.88 o 
   2   6   1     2391.08     2141.06     87.49 o 
   3   6   1     1073.79     1054.12     74.79 o 
   4   6   1       41.70       73.04     12.00 o 
   5   6   1        0.96        3.91      3.17 o 
   6   6   1      324.38      394.80     33.18 o 
   7   6   1      411.67      474.86     45.86 o 
   8   6   1       58.99       71.02     23.67 o 
   9   6   1      202.44      189.92     28.26 o 
  -7   7   1       62.74       46.61     13.75 o 
  -6   7   1      124.59      114.36     28.11 o 
  -5   7   1       14.16       16.05      4.64 o 
  -4   7   1      223.56      216.69     27.24 o 
  -3   7   1        0.06        0.99      1.62 o 
  -2   7   1     1914.35     2089.87     46.69 o 
  -1   7   1     1731.79     1892.81     63.84 o 
   0   7   1      123.10      168.44     21.74 o 
   1   7   1       65.18       67.62     13.22 o 
   2   7   1      109.41      136.75     11.79 o 
   3   7   1      865.66      967.97     32.81 o 
   4   7   1     2952.05     2866.34     97.39 o 
   5   7   1     2028.68     1986.77    212.37 o 
   6   7   1        2.29        2.90      4.52 o 
   7   7   1      222.54      240.36     58.27 o 
   8   7   1       13.90       13.08      4.45 o 
   9   7   1       21.36       20.64      6.74 o 
  -6   8   1       71.03       92.59     16.21 o 
  -5   8   1      696.10      674.19     29.43 o 
  -4   8   1      357.56      383.39     46.30 o 
  -3   8   1      220.46      220.03     17.25 o 
  -2   8   1       58.31       61.96     32.38 o 
  -1   8   1      204.13      190.35     16.98 o 
   0   8   1        3.76        8.17      4.70 o 
   1   8   1     5806.81     6171.69    219.76 o 
   2   8   1      620.47      652.26     29.89 o 
   3   8   1      254.95      241.57     18.57 o 
   4   8   1      219.01      247.98     25.70 o 
   5   8   1      268.10      269.03     28.73 o 
   6   8   1       49.93       67.04     12.21 o 
   7   8   1      133.13      121.13     18.34 o 
   8   8   1      160.62      148.71     33.92 o 
   9   8   1        3.10        5.40      4.45 o 
  -6   9   1        2.65       15.92     12.07 o 
  -5   9   1       13.34       16.32     10.72 o 
  -4   9   1      558.86      608.17     47.49 o 
  -3   9   1      948.71      947.42     75.80 o 
  -2   9   1       43.11       41.39      3.70 o 
  -1   9   1       36.41       25.05      8.07 o 
   0   9   1       92.33      110.56      7.08 o 
   1   9   1     5851.59     5848.81    191.51 o 
   2   9   1     1978.17     2086.65     75.94 o 
   3   9   1     1636.09     1614.30    124.38 o 
   4   9   1      516.48      513.98     39.47 o 
   5   9   1     1403.81     1595.20     68.52 o 
   6   9   1      219.55      195.51     31.56 o 
   7   9   1       27.83       28.93      5.67 o 
   8   9   1       65.30       66.16     20.91 o 
  -5  10   1       41.19       43.70     12.14 o 
  -4  10   1       22.73       27.11     10.86 o 
  -3  10   1      127.76      186.54     47.14 o 
  -2  10   1      380.94      393.95     54.22 o 
  -1  10   1      513.14      594.76     36.94 o 
   0  10   1      227.61      241.32     30.77 o 
   1  10   1      169.49      167.63     15.30 o 
   2  10   1       25.19       16.41      3.95 o 
   3  10   1       17.23       19.12      8.08 o 
   4  10   1     1193.21     1071.58     97.28 o 
   5  10   1       20.67       12.89      4.62 o 
   6  10   1       95.51       75.80     13.02 o 
   7  10   1       47.82       45.25     12.75 o 
   8  10   1       65.84       47.28     14.90 o 
  -5  11   1       96.35       81.74     26.71 o 
  -4  11   1        1.79       -7.82     13.62 o 
  -3  11   1      542.64      656.48     43.84 o 
  -2  11   1      484.29      656.62     55.91 o 
  -1  11   1      785.37      816.65     39.12 o 
   0  11   1     2206.94     2320.13     96.58 o 
   1  11   1       48.31       47.72     15.06 o 
   2  11   1      415.44      405.55     46.27 o 
   3  11   1       11.73        7.33      5.62 o 
   4  11   1       10.53       16.49      4.89 o 
   5  11   1      307.51      279.79     78.06 o 
   6  11   1      116.00       99.16     28.20 o 
   7  11   1      383.92      386.54     44.97 o 
   8  11   1        0.16        2.77      3.84 o 
  -4  12   1       41.66       89.43     31.09 o 
  -3  12   1        5.49        9.71     10.12 o 
  -2  12   1       20.43       25.13     11.06 o 
  -1  12   1      116.09       96.58     27.05 o 
   0  12   1       26.86       28.68      6.90 o 
   1  12   1      132.53      159.02     27.72 o 
   2  12   1      166.18      149.23     22.64 o 
   3  12   1       55.35       48.30      4.21 o 
   4  12   1      502.80      522.47     45.96 o 
   5  12   1       89.95       83.43     19.06 o 
   6  12   1       24.05       31.31      7.68 o 
   7  12   1       36.76       29.44      9.96 o 
  -3  13   1        3.73        6.00      6.95 o 
  -2  13   1        4.33       24.68     18.88 o 
  -1  13   1      146.85      197.74     60.90 o 
   0  13   1        1.68        1.02      9.60 o 
   1  13   1      176.25      165.83     35.43 o 
   2  13   1        1.43        0.93      7.38 o 
   3  13   1      108.77      118.37     17.07 o 
   4  13   1        0.01       12.00      4.92 o 
   5  13   1      198.34      225.20     30.31 o 
   6  13   1        0.94        1.88      2.26 o 
   7  13   1      193.02      174.24     24.41 o 
  -2  14   1       10.41        7.92     28.43 o 
  -1  14   1       68.13       63.39     23.30 o 
   0  14   1       94.01      101.42     37.44 o 
   1  14   1      121.04      157.75     44.07 o 
   2  14   1        4.02        7.58      5.90 o 
   3  14   1      128.86      120.59     49.57 o 
   4  14   1       45.76       37.23     14.57 o 
   5  14   1        0.34       -4.99      9.04 o 
   6  14   1      151.96      108.72     47.48 o 
  -1  15   1      414.36      430.50     35.00 o 
   0  15   1      278.47      330.70     39.82 o 
   1  15   1        2.18       -0.28      6.12 o 
   2  15   1       98.30       87.69     27.11 o 
   3  15   1      152.97      106.56     50.72 o 
   4  15   1      596.86      600.91     43.23 o 
   5  15   1        6.38       14.57      4.99 o 
   1  16   1      178.73      171.09     30.64 o 
   2  16   1      273.22      266.73    102.58 o 
   3  16   1       35.57       27.04     14.16 o 
  -4 -15   2       10.85        9.71     11.26 o 
  -3 -15   2      199.81      165.97     52.67 o 
  -2 -15   2        2.07        7.22      9.78 o 
  -1 -15   2       30.12       28.83      7.61 o 
   0 -15   2       65.39       53.72     16.55 o 
   1 -15   2      252.78      304.79     64.07 o 
  -5 -14   2       24.85       15.98      7.62 o 
  -4 -14   2       23.44       25.97     12.75 o 
  -3 -14   2       37.19       21.04     19.02 o 
  -2 -14   2       17.99       10.41      4.73 o 
  -1 -14   2      211.06      209.78     35.76 o 
   0 -14   2       61.30       88.50     24.70 o 
   1 -14   2      151.45      199.77     45.62 o 
   2 -14   2       23.37       28.00     25.76 o 
  -6 -13   2       32.83       17.33      5.73 o 
  -5 -13   2       35.41       22.00      6.96 o 
  -4 -13   2      225.12      164.58     35.52 o 
  -3 -13   2      182.96      161.19     76.21 o 
  -2 -13   2      337.00      407.58     56.92 o 
  -1 -13   2      123.66      132.02     19.97 o 
   0 -13   2      294.70      332.93     36.72 o 
   1 -13   2       73.96       67.71     16.13 o 
   2 -13   2      715.53      852.60    113.40 o 
   3 -13   2       69.74       67.00     18.41 o 
  -7 -12   2        6.54        3.71      3.24 o 
  -6 -12   2      306.67      382.06     25.16 o 
  -5 -12   2        4.20        2.50      2.12 o 
  -4 -12   2        8.02        5.48      2.69 o 
  -3 -12   2       96.06       93.45      6.67 o 
  -2 -12   2     1872.53     1848.96    124.80 o 
  -1 -12   2        2.52        6.56      3.88 o 
   0 -12   2      329.51      299.99     52.07 o 
   1 -12   2      140.63      126.80     27.35 o 
   2 -12   2       81.62       98.15     38.22 o 
   3 -12   2       11.26       23.42     47.78 o 
   4 -12   2      137.11      103.05     42.76 o 
  -7 -11   2       46.20       39.25     10.05 o 
  -6 -11   2      489.00      481.47     85.25 o 
  -5 -11   2        4.83       19.49      7.96 o 
  -4 -11   2      130.90      111.92      6.81 o 
  -3 -11   2      218.16      201.48     18.92 o 
  -2 -11   2       98.40      114.40     13.75 o 
  -1 -11   2      437.32      437.80     44.63 o 
   0 -11   2      170.78      168.07     22.25 o 
   1 -11   2       14.56       25.30      6.80 o 
   2 -11   2       12.94       12.25      7.52 o 
   3 -11   2        0.05       -1.17     40.23 o 
   4 -11   2      146.40      140.01     49.10 o 
   5 -11   2      234.38      238.81     24.95 o 
  -7 -10   2       71.40       60.36     17.94 o 
  -6 -10   2      185.55      172.92     61.57 o 
  -5 -10   2      419.96      378.48     12.07 o 
  -4 -10   2      137.81      162.94     26.64 o 
  -3 -10   2      177.09      188.77     20.49 o 
  -2 -10   2     1235.73     1227.51     91.32 o 
  -1 -10   2       12.82        6.47      2.70 o 
   0 -10   2       56.85       58.79      8.33 o 
   1 -10   2       90.37      103.33     17.66 o 
   2 -10   2       49.62       63.70      9.38 o 
   3 -10   2      475.52      475.87     48.55 o 
   4 -10   2       51.70       71.56     31.63 o 
   5 -10   2       12.13       16.66      5.26 o 
  -8  -9   2      198.60      175.82     28.19 o 
  -7  -9   2      472.25      499.81     89.23 o 
  -6  -9   2       68.96       78.37     29.13 o 
  -5  -9   2     1220.80     1246.05     69.73 o 
  -4  -9   2       29.19       23.00      5.50 o 
  -3  -9   2        0.84        1.45      1.28 o 
  -2  -9   2        0.95        4.03      2.10 o 
  -1  -9   2     2785.95     2981.46    153.35 o 
   0  -9   2      264.08      229.68     30.07 o 
   1  -9   2      160.91      178.99     15.83 o 
   2  -9   2      232.70      245.81     18.59 o 
   3  -9   2        0.13       -1.13     10.18 o 
   4  -9   2      119.91      134.15     26.43 o 
   5  -9   2      144.84      142.87     35.65 o 
   6  -9   2       74.89       67.85     24.48 o 
  -8  -8   2       17.73       13.22      3.51 o 
  -7  -8   2      220.35      203.54     16.25 o 
  -6  -8   2     3277.95     3230.39     32.03 o 
  -5  -8   2      486.94      524.63     24.82 o 
  -4  -8   2      184.72      148.69     13.76 o 
  -3  -8   2      864.01      905.07     60.98 o 
  -2  -8   2      757.52      837.46     17.65 o 
  -1  -8   2      434.04      500.64     43.05 o 
   0  -8   2      363.82      336.31     25.68 o 
   1  -8   2      717.36      769.83     44.25 o 
   2  -8   2     2811.98     3492.35    255.79 o 
   3  -8   2       72.92       79.33     19.80 o 
   4  -8   2      860.43      827.16     55.87 o 
   5  -8   2       64.60       95.91     20.78 o 
   6  -8   2      247.78      248.55     29.41 o 
  -8  -7   2        6.87        8.50      4.65 o 
  -7  -7   2      114.74      114.72     46.53 o 
  -6  -7   2      475.69      444.31     43.43 o 
  -5  -7   2       82.71       76.75      6.88 o 
  -4  -7   2      286.04      297.42     21.52 o 
  -3  -7   2        0.16        2.94      1.21 o 
  -2  -7   2      770.54      815.77     34.19 o 
  -1  -7   2     1375.12     1408.04     40.10 o 
   0  -7   2        2.78        0.04      6.78 o 
   1  -7   2      145.78      149.96     15.20 o 
   2  -7   2      295.85      354.57     31.87 o 
   3  -7   2      137.55      164.92     36.11 o 
   4  -7   2      623.62      635.97     24.40 o 
   5  -7   2      590.76      641.39     62.62 o 
   6  -7   2      136.88      149.43     35.21 o 
   7  -7   2        1.37        3.39      5.02 o 
  -8  -6   2       50.73       48.09     18.82 o 
  -7  -6   2       74.42       88.48     23.81 o 
  -6  -6   2      620.37      573.66     32.37 o 
  -5  -6   2        0.72        2.09      2.43 o 
  -4  -6   2       43.63       26.84      4.11 o 
  -3  -6   2     2162.63     2400.73    113.84 o 
  -2  -6   2     1471.94     1593.11    114.11 o 
  -1  -6   2     1493.33     1615.05     98.33 o 
   0  -6   2     5950.42     6462.33    502.37 o 
   1  -6   2     1246.96     1295.74     54.77 o 
   2  -6   2      130.22      154.35     15.82 o 
   3  -6   2        6.31        6.24     12.25 o 
   4  -6   2       54.78       50.25     13.45 o 
   5  -6   2     1069.26     1012.68     42.08 o 
   6  -6   2       11.37        9.65      4.05 o 
   7  -6   2      188.04      205.33     24.68 o 
  -8  -5   2      409.54      414.09     68.39 o 
  -7  -5   2      180.60      158.76     23.94 o 
  -6  -5   2       26.17       34.73     13.49 o 
  -5  -5   2     1827.24     1878.19    200.71 o 
  -4  -5   2     5357.86     5153.36    175.15 o 
  -3  -5   2      238.62      189.85     25.97 o 
  -2  -5   2      330.60      307.47     41.61 o 
  -1  -5   2        0.37        4.72      3.30 o 
   0  -5   2      711.31      665.85     37.64 o 
   1  -5   2     2531.40     2561.43    104.83 o 
   2  -5   2       21.88       17.55      3.02 o 
   3  -5   2      820.21      836.32     35.01 o 
   4  -5   2       31.47       32.62      8.33 o 
   5  -5   2      139.90      146.16     18.42 o 
   6  -5   2        5.44        9.48      4.50 o 
   7  -5   2       77.88       71.45     10.79 o 
   8  -5   2        5.91        3.35      3.61 o 
  -8  -4   2      107.70       97.12     22.66 o 
  -7  -4   2      386.18      385.63      9.98 o 
  -6  -4   2      716.12      692.06     30.96 o 
  -5  -4   2      854.41      735.10     54.45 o 
  -4  -4   2     5144.67     5027.25    218.68 o 
  -3  -4   2       46.07       73.11      3.71 o 
  -2  -4   2      440.35      478.09     46.13 o 
  -1  -4   2     2004.38     2377.26    154.10 o 
   0  -4   2      465.21      462.38     41.31 o 
   1  -4   2     3712.76     3632.31    135.61 o 
   2  -4   2      105.69       95.86      3.40 o 
   3  -4   2       23.50       15.30      3.92 o 
   4  -4   2        0.12        3.40      2.28 o 
   5  -4   2        0.23        2.53      1.94 o 
   6  -4   2      151.94      144.41     19.90 o 
   7  -4   2      180.69      205.44     40.36 o 
   8  -4   2        0.13        2.07      2.83 o 
  -9  -3   2      423.84      425.49     36.76 o 
  -8  -3   2      293.91      299.51     49.50 o 
  -7  -3   2     1100.21     1102.74    120.18 o 
  -6  -3   2        3.08        7.20     10.18 o 
  -5  -3   2      314.75      347.19     28.10 o 
  -4  -3   2      509.66      465.25     48.03 o 
  -3  -3   2       24.82       48.93     15.58 o 
  -2  -3   2      316.60      260.60     25.29 o 
  -1  -3   2      241.44      295.40     28.73 o 
   0  -3   2     7340.02     6750.32    437.16 o 
   1  -3   2      874.11      982.16     45.83 o 
   2  -3   2      172.11      233.65     12.91 o 
   3  -3   2      103.75      100.92      4.08 o 
   4  -3   2      806.65      775.04     19.97 o 
   5  -3   2      323.46      326.17     31.12 o 
   6  -3   2        0.15        1.20      5.73 o 
   7  -3   2      184.34      182.54     24.35 o 
   8  -3   2        1.51        3.73      2.49 o 
  -8  -2   2       55.18       43.57     18.61 o 
  -7  -2   2       53.44       53.88     18.55 o 
  -6  -2   2      266.20      270.75     43.74 o 
  -5  -2   2        1.51        6.37      5.29 o 
  -4  -2   2      613.07      590.88      8.48 o 
  -3  -2   2     2611.14     2746.04    273.61 o 
  -2  -2   2     7105.08     6692.61    313.94 o 
  -1  -2   2      844.44      958.15      8.83 o 
   0  -2   2     1970.62     1897.00    124.83 o 
   2  -2   2     4070.51     3713.37    139.16 o 
   3  -2   2      432.50      506.83     48.26 o 
   4  -2   2      174.42      170.26     17.17 o 
   5  -2   2      128.75      114.20      6.07 o 
   6  -2   2       60.20       51.68     15.38 o 
   7  -2   2       20.18       23.32      4.40 o 
   8  -2   2       34.04       33.02      8.82 o 
  -8  -1   2       61.68       62.18      5.33 o 
  -7  -1   2      737.09      718.52     71.66 o 
  -6  -1   2       31.97       20.05     13.12 o 
  -5  -1   2        7.61        6.57      3.19 o 
  -4  -1   2      279.00      228.92     24.13 o 
  -3  -1   2        5.36        9.22      3.74 o 
  -2  -1   2    16193.26    12348.86     78.77 o 
  -1  -1   2      208.03      190.26     28.35 o 
   0  -1   2      718.93      718.05     70.21 o 
   1  -1   2     1514.14     1461.20     54.52 o 
   2  -1   2      442.73      467.10     31.78 o 
   3  -1   2      502.04      524.29     35.77 o 
   4  -1   2       53.83       52.20      6.23 o 
   5  -1   2      233.53      200.97     18.92 o 
   6  -1   2       92.51       83.35      9.37 o 
   7  -1   2       10.26       11.48      3.39 o 
   8  -1   2       31.55       28.63      6.93 o 
   9  -1   2       70.86       51.12     19.28 o 
  -8   0   2      160.41      163.18     24.08 o 
  -7   0   2      484.72      522.41     28.32 o 
  -6   0   2        0.40        3.67      4.82 o 
  -5   0   2        3.33        4.37      2.62 o 
  -4   0   2     1167.35      979.78     73.14 o 
  -3   0   2      162.32      119.69     15.72 o 
  -2   0   2       33.87       28.70      7.05 o 
  -1   0   2     3485.48     2394.05    158.02 o 
   0   0   2      662.65      502.23     85.62 o 
   1   0   2     3067.54     2619.98    169.08 o 
   2   0   2      630.92      589.78     56.65 o 
   3   0   2       80.21       68.38      9.06 o 
   4   0   2      361.82      340.09     32.51 o 
   5   0   2      459.81      542.34     58.79 o 
   6   0   2       56.97       62.68     11.35 o 
   7   0   2      427.06      407.80     35.27 o 
   8   0   2      125.17      110.11     26.43 o 
   9   0   2       76.20       68.12     26.98 o 
  -8   1   2      138.11      141.12     35.67 o 
  -7   1   2        5.43       10.37      6.14 o 
  -6   1   2      435.24      387.11     17.90 o 
  -5   1   2     2559.00     2454.41    165.24 o 
  -4   1   2      516.56      580.98     26.13 o 
  -3   1   2       99.29       90.13      3.23 o 
  -2   1   2     3796.24     3463.78    158.96 o 
  -1   1   2     4633.21     4627.77    516.54 o 
   0   1   2      611.10      514.39     80.58 o 
   1   1   2    14419.21    16400.22    128.41 o 
   2   1   2      144.88      120.18     22.05 o 
   3   1   2     1579.74     1654.39     75.72 o 
   4   1   2        0.88        2.35      2.50 o 
   5   1   2       69.54       69.23      2.94 o 
   6   1   2      602.06      600.75     46.86 o 
   7   1   2      229.25      251.77     29.84 o 
   8   1   2        4.75        5.20      2.67 o 
   9   1   2       99.53       92.80     34.26 o 
  -8   2   2      135.22      121.16     26.06 o 
  -7   2   2      133.38      101.48     27.30 o 
  -6   2   2        2.81        2.85      2.43 o 
  -5   2   2       28.80       24.32      7.68 o 
  -3   2   2      791.39      729.15     80.91 o 
  -2   2   2       43.45       53.55      7.43 o 
  -1   2   2     1617.59     1395.84     64.23 o 
   0   2   2    11242.84    10561.83    393.90 o 
   1   2   2     1321.03     1275.74     43.01 o 
   3   2   2     4870.49     4399.98    200.73 o 
   4   2   2       36.42       43.16      3.78 o 
   5   2   2      233.42      296.64     27.50 o 
   6   2   2      165.31      199.55     18.74 o 
   7   2   2        1.06        3.43      2.65 o 
   9   2   2        0.64        5.06      5.33 o 
  -8   3   2       90.80       62.22     16.83 o 
  -7   3   2      500.18      480.47     39.01 o 
  -6   3   2       96.54       82.62     27.58 o 
  -5   3   2       44.18       26.44      9.71 o 
  -4   3   2       17.64        5.35      4.45 o 
  -3   3   2      901.63      829.00     53.68 o 
  -2   3   2      871.80      841.34     57.42 o 
  -1   3   2     1076.82      964.16     28.09 o 
   0   3   2     3048.83     2617.57    122.17 o 
   2   3   2     4598.02     4507.66    206.77 o 
   3   3   2      362.53      364.38     24.79 o 
   4   3   2      110.03      117.77     11.30 o 
   5   3   2      759.07      796.59     27.62 o 
   6   3   2      123.55      147.86     21.04 o 
   7   3   2        5.52        2.37      1.93 o 
   8   3   2      160.23      174.00     59.08 o 
   9   3   2        1.17        6.54      4.45 o 
  -8   4   2        0.45        4.36      2.06 o 
  -7   4   2      494.73      472.31     59.92 o 
  -6   4   2       16.74       14.45      2.66 o 
  -5   4   2      424.63      447.06     22.29 o 
  -4   4   2      919.04      913.22     62.20 o 
  -3   4   2     1273.44     1432.75     50.24 o 
  -2   4   2      964.03     1068.80     55.58 o 
  -1   4   2    11770.76    11645.61    601.55 o 
   0   4   2      542.57      512.95     84.37 o 
   1   4   2       18.15       16.55      2.26 o 
   2   4   2     5851.37     5976.32    275.09 o 
   3   4   2     2223.61     2411.13    179.33 o 
   4   4   2      279.66      272.58     26.03 o 
   5   4   2      211.17      232.75     21.73 o 
   6   4   2      162.55      171.94     18.98 o 
   7   4   2      280.34      288.52     51.32 o 
   8   4   2      673.81      789.54     86.39 o 
   9   4   2       58.75       51.93     13.35 o 
  -7   5   2      132.57      122.22     22.70 o 
  -6   5   2       12.80       10.63      6.85 o 
  -5   5   2        0.12        5.35      4.25 o 
  -4   5   2      610.67      702.71     54.34 o 
  -3   5   2      836.52      871.24     22.86 o 
  -2   5   2       46.09       40.70      1.74 o 
  -1   5   2      940.97     1114.63     49.13 o 
   0   5   2      329.04      334.90     49.67 o 
   1   5   2      902.19      837.59     40.37 o 
   2   5   2      299.71      408.29     23.13 o 
   3   5   2     6502.52     6496.53    458.13 o 
   4   5   2        0.31        1.15      2.09 o 
   5   5   2      527.16      375.73    128.21 o 
   6   5   2      128.97      131.78     14.84 o 
   7   5   2       46.92       54.09     10.39 o 
   8   5   2      830.34      827.11     90.30 o 
   9   5   2        0.21        2.83      4.86 o 
  -7   6   2      428.15      430.03     38.10 o 
  -6   6   2      255.77      234.84     29.54 o 
  -5   6   2      398.14      406.23     28.74 o 
  -4   6   2       18.09       26.92      5.65 o 
  -3   6   2      113.13      133.94     13.47 o 
  -2   6   2      743.81     1024.16     83.80 o 
  -1   6   2       60.22       52.90      8.05 o 
   0   6   2        4.26        6.64      6.17 o 
   1   6   2      522.72      547.07     26.57 o 
   2   6   2       31.31       31.99      1.90 o 
   3   6   2     2016.05     1955.20     69.80 o 
   4   6   2     1044.57     1059.38     51.73 o 
   5   6   2        8.88       10.12      4.38 o 
   6   6   2     1599.35     1630.88    106.09 o 
   7   6   2       61.08       54.09     11.26 o 
   8   6   2        3.79        3.64      4.32 o 
   9   6   2      261.87      264.84     24.89 o 
  -7   7   2       36.62       35.39     12.45 o 
  -6   7   2        0.01        0.23      1.96 o 
  -5   7   2      936.77      939.02     72.43 o 
  -4   7   2        1.85        4.10      5.19 o 
  -3   7   2     1217.37     1288.19     98.05 o 
  -2   7   2      108.82      112.13     18.99 o 
  -1   7   2      265.13      302.79     22.64 o 
   0   7   2     3351.42     3387.53    380.68 o 
   1   7   2      284.56      289.07     19.72 o 
   2   7   2     1172.12     1155.29     48.06 o 
   3   7   2       45.42       43.40      6.45 o 
   4   7   2     1208.17     1230.34     43.23 o 
   5   7   2       11.61       12.48      5.06 o 
   6   7   2      294.59      316.44     55.10 o 
   7   7   2      338.20      349.82     84.50 o 
   8   7   2        5.43        5.33      2.56 o 
   9   7   2       15.17       17.87      5.87 o 
  -6   8   2        3.89        4.00      4.01 o 
  -5   8   2       30.27       43.80      9.27 o 
  -4   8   2       57.23       60.25      4.71 o 
  -3   8   2       68.50       67.29      2.93 o 
  -2   8   2      443.50      410.27     17.07 o 
  -1   8   2      838.61      913.67    125.04 o 
   0   8   2      198.17      227.11     30.71 o 
   1   8   2      182.91      157.36     12.60 o 
   2   8   2      175.71      204.03     17.10 o 
   3   8   2     1585.27     1657.58     56.58 o 
   4   8   2       91.45      115.66     16.05 o 
   5   8   2       78.50       75.74      4.05 o 
   6   8   2        6.00        9.31      2.23 o 
   7   8   2        2.08        2.23      3.24 o 
   8   8   2       20.21       20.57      6.00 o 
   9   8   2       91.15       75.60     31.50 o 
  -6   9   2       78.61      113.10     39.86 o 
  -5   9   2      379.68      352.92     64.88 o 
  -4   9   2      159.27      232.47     57.73 o 
  -3   9   2       11.71        9.36      2.56 o 
  -2   9   2       79.06       98.89     21.37 o 
  -1   9   2       48.71       51.66     17.83 o 
   0   9   2       69.83       89.61     15.84 o 
   1   9   2      168.37      159.26     20.16 o 
   2   9   2       23.09       25.53      2.41 o 
   3   9   2     2028.19     2184.97    120.02 o 
   4   9   2      213.70      198.20     16.63 o 
   5   9   2      179.97      180.43     23.73 o 
   6   9   2       51.48       53.95     15.17 o 
   7   9   2      176.86      145.00     22.46 o 
   8   9   2        0.10        3.64      4.92 o 
  -5  10   2        9.95       12.14     12.00 o 
  -4  10   2       13.91       15.71     12.88 o 
  -3  10   2        2.05       11.87      6.27 o 
  -2  10   2      219.39      182.26     46.79 o 
  -1  10   2       12.16       12.72      6.84 o 
   0  10   2      250.46      283.76     32.96 o 
   1  10   2        7.53       21.01      8.27 o 
   2  10   2      297.80      321.00     24.95 o 
   3  10   2     1737.64     2029.33    227.97 o 
   4  10   2      344.82      375.50     22.54 o 
   5  10   2      113.52      101.75     17.77 o 
   6  10   2      100.66      107.87      4.89 o 
   7  10   2       24.71       27.99     11.13 o 
   8  10   2       63.66       49.57     14.37 o 
  -5  11   2      154.59      144.39     38.64 o 
  -4  11   2      130.61      104.33     43.37 o 
  -3  11   2      171.88      188.16     25.83 o 
  -2  11   2       33.09       46.01     15.11 o 
  -1  11   2      997.09     1152.32    102.48 o 
   0  11   2      768.90      832.82    105.01 o 
   1  11   2       31.76       36.47     13.79 o 
   2  11   2       44.34       45.80      5.76 o 
   3  11   2      112.60      125.19     16.94 o 
   4  11   2      176.06      168.17     20.11 o 
   5  11   2       27.61       25.07      5.64 o 
   6  11   2      503.72      477.19     48.49 o 
   7  11   2      413.79      387.72     45.04 o 
   8  11   2        7.78        7.60      3.43 o 
  -4  12   2        6.16       18.75     12.21 o 
  -3  12   2       16.28       27.38     10.72 o 
  -2  12   2       11.35       -0.20     26.17 o 
  -1  12   2      656.53      602.32     63.93 o 
   0  12   2      732.93      785.71     59.11 o 
   1  12   2      108.73       96.02     33.72 o 
   2  12   2      369.37      402.42     25.46 o 
   3  12   2       18.23       22.72      8.60 o 
   4  12   2        0.05        2.51      7.12 o 
   5  12   2        4.88        7.19      2.77 o 
   6  12   2        3.55        1.37      4.22 o 
   7  12   2        0.48        6.41      3.81 o 
  -3  13   2       74.36       55.98     21.11 o 
  -2  13   2       80.85       77.68     34.09 o 
  -1  13   2      309.84      326.59     62.89 o 
   0  13   2       88.01      107.79     34.80 o 
   1  13   2       56.06       59.94     16.57 o 
   2  13   2      110.68       97.24     28.49 o 
   3  13   2        4.12        9.05      7.82 o 
   4  13   2        0.20        4.38      8.50 o 
   5  13   2      272.52      241.91     44.78 o 
   6  13   2       15.79       17.28      5.98 o 
   7  13   2       51.55       37.12      8.99 o 
  -2  14   2        9.67       22.48     16.94 o 
  -1  14   2      231.40      236.82     99.65 o 
   0  14   2       17.92        6.79     15.63 o 
   1  14   2       20.00       17.12     10.96 o 
   2  14   2       54.98       52.88     15.92 o 
   3  14   2      445.76      401.55     49.17 o 
   4  14   2        0.17       12.34      9.04 o 
   5  14   2      286.34      219.46     37.97 o 
   6  14   2       36.29       18.01     16.79 o 
  -1  15   2      748.41      837.21    205.63 o 
   0  15   2       85.12       61.79     19.12 o 
   1  15   2       30.61       28.93     15.65 o 
   2  15   2       31.94       49.81     10.37 o 
   3  15   2      215.30      161.52     74.73 o 
   4  15   2      295.43      284.54     21.99 o 
   5  15   2        9.17        4.52      4.92 o 
   1  16   2      177.83      177.15     19.82 o 
   2  16   2       48.23       52.60     25.29 o 
   3  16   2        5.26      -12.34     35.88 o 
   4  16   2       67.27       43.03     23.47 o 
  -3 -15   3      100.20       96.04     43.10 o 
  -2 -15   3       12.96       16.25     15.98 o 
  -1 -15   3      386.07      394.31     61.74 o 
   0 -15   3       84.27       86.30     35.47 o 
  -5 -14   3      181.35      130.23     29.94 o 
  -4 -14   3      144.41      126.86     54.16 o 
  -3 -14   3      126.60      160.31     25.36 o 
  -2 -14   3       15.18       16.26      5.53 o 
  -1 -14   3        5.98       18.59      5.77 o 
   0 -14   3       48.90       44.88     21.58 o 
   1 -14   3        0.89        2.41      7.62 o 
   2 -14   3      110.41       87.90     35.15 o 
  -6 -13   3      162.08      110.04     22.78 o 
  -5 -13   3       67.36       42.89     15.52 o 
  -4 -13   3       14.96       22.51      5.87 o 
  -3 -13   3        9.71       29.34      9.24 o 
  -2 -13   3       25.65       22.34      8.00 o 
  -1 -13   3       87.77      104.03     28.71 o 
   0 -13   3      555.69      533.01     80.49 o 
   1 -13   3       56.74       58.55     12.60 o 
   2 -13   3        4.12        4.73      5.73 o 
   3 -13   3       11.75       13.84      8.59 o 
  -6 -12   3       11.10       16.66      8.16 o 
  -5 -12   3        2.42       -2.68      3.12 o 
  -4 -12   3       67.97       57.79     13.77 o 
  -3 -12   3       46.69       42.72      7.09 o 
  -2 -12   3      576.44      571.06     36.91 o 
  -1 -12   3       30.14       56.02     10.34 o 
   0 -12   3      300.00      313.05     54.23 o 
   1 -12   3      391.71      358.27     19.79 o 
   2 -12   3      991.38     1015.83    120.52 o 
   3 -12   3       33.69       40.09     45.96 o 
   4 -12   3      109.26       73.69     66.67 o 
  -7 -11   3     1115.14      986.40     86.60 o 
  -6 -11   3      254.73      331.54     62.45 o 
  -5 -11   3      250.49      277.86     31.63 o 
  -4 -11   3       76.77       83.61     10.02 o 
  -3 -11   3      354.90      412.43     70.04 o 
  -2 -11   3      430.20      454.00     33.50 o 
  -1 -11   3        4.97        6.29      2.12 o 
   0 -11   3        7.02        5.29      2.34 o 
   1 -11   3      155.46      160.58     30.92 o 
   2 -11   3       10.27       10.95     10.62 o 
   3 -11   3      122.25      142.91     53.18 o 
   4 -11   3        0.93        5.42     30.65 o 
   5 -11   3       83.38       70.27     30.96 o 
  -7 -10   3       11.02       13.15      5.93 o 
  -6 -10   3      185.88      148.78     43.84 o 
  -5 -10   3       23.55       33.72      8.77 o 
  -4 -10   3     1050.08     1021.54     97.39 o 
  -3 -10   3       36.80       29.26      7.30 o 
  -2 -10   3      248.56      239.81     15.57 o 
  -1 -10   3        1.84        3.78      2.91 o 
   0 -10   3       88.66       73.63     15.53 o 
   1 -10   3      141.36      145.30     16.71 o 
   2 -10   3      725.26      742.31     29.78 o 
   3 -10   3       24.37       20.33      8.47 o 
   4 -10   3       68.57       59.48     18.56 o 
   5 -10   3        0.03        7.49      7.69 o 
  -8  -9   3       24.60       44.85     20.97 o 
  -7  -9   3      273.57      286.02     56.65 o 
  -6  -9   3      103.39       92.87     29.61 o 
  -5  -9   3      215.07      185.53     30.21 o 
  -4  -9   3       48.53       58.47     13.96 o 
  -3  -9   3      239.91      261.30     34.16 o 
  -2  -9   3       63.22       49.99      6.04 o 
  -1  -9   3      799.06      904.37     50.97 o 
   0  -9   3        0.69        3.49      3.38 o 
   1  -9   3       20.41       22.21      4.35 o 
   2  -9   3      102.59       92.30     11.75 o 
   3  -9   3       14.29       13.43      3.58 o 
   4  -9   3       45.12       48.95     11.30 o 
   5  -9   3       51.92       62.06      6.81 o 
   6  -9   3        2.01        4.03      2.93 o 
  -8  -8   3        6.41       13.08      5.40 o 
  -7  -8   3      163.32      177.03     52.13 o 
  -6  -8   3      683.96      705.64     49.43 o 
  -5  -8   3       47.77       56.65     15.17 o 
  -4  -8   3      164.49      148.62     16.22 o 
  -3  -8   3      265.15      256.70     19.35 o 
  -2  -8   3      640.14      599.22     43.57 o 
  -1  -8   3      525.08      538.98     45.46 o 
   0  -8   3     1141.78     1220.78     69.24 o 
   1  -8   3        4.43        3.57      1.74 o 
   2  -8   3     2627.35     2580.14    159.93 o 
   3  -8   3       26.70       25.71      9.16 o 
   4  -8   3       58.47       60.20      4.48 o 
   5  -8   3      376.88      355.00     16.13 o 
   6  -8   3      900.09     1113.24    127.89 o 
  -8  -7   3        2.23        6.61      3.44 o 
  -7  -7   3      600.14      573.66     64.00 o 
  -6  -7   3      467.40      494.55     55.23 o 
  -5  -7   3      270.54      251.76     44.17 o 
  -4  -7   3       13.74       15.04      3.51 o 
  -3  -7   3      280.08      334.44     44.04 o 
  -2  -7   3     1070.52     1175.17     43.10 o 
  -1  -7   3      250.27      225.26     18.73 o 
   0  -7   3       18.61       23.70      4.58 o 
   1  -7   3      249.71      272.69     22.03 o 
   2  -7   3      625.10      575.24     32.69 o 
   3  -7   3        0.02        2.13      2.06 o 
   4  -7   3      550.57      588.24     19.38 o 
   5  -7   3       73.37       78.01      4.48 o 
   6  -7   3        2.71        3.21      2.24 o 
   7  -7   3       73.06       80.21     15.21 o 
  -8  -6   3       46.40       35.61     11.94 o 
  -7  -6   3      323.81      318.93     36.28 o 
  -6  -6   3     1268.50     1163.51    112.76 o 
  -5  -6   3      274.77      248.25     26.71 o 
  -4  -6   3        2.72        4.65      4.25 o 
  -3  -6   3        7.35        8.03      4.45 o 
  -2  -6   3     1395.09     1337.24     65.49 o 
  -1  -6   3       22.70       34.87      6.20 o 
   0  -6   3      189.55      204.45     17.41 o 
   1  -6   3        0.00        1.16      1.71 o 
   2  -6   3      559.15      572.71     42.66 o 
   3  -6   3      599.67      692.98     54.19 o 
   4  -6   3      725.45      752.15     36.69 o 
   5  -6   3      935.02      969.32     38.22 o 
   6  -6   3        5.22        9.74      4.07 o 
   7  -6   3       45.30       50.09      9.29 o 
  -8  -5   3        3.37        4.92      3.91 o 
  -7  -5   3      139.20      116.88     18.48 o 
  -6  -5   3     1699.57     1557.10     87.07 o 
  -5  -5   3      261.80      229.44     30.28 o 
  -4  -5   3      306.97      318.66     42.56 o 
  -3  -5   3       75.83       77.56     12.81 o 
  -2  -5   3       54.81       55.71      4.11 o 
  -1  -5   3     1038.38      787.92    123.96 o 
   0  -5   3     1536.16     1507.68    118.19 o 
   1  -5   3    10110.89    10032.52    408.45 o 
   2  -5   3      796.68      790.04     38.49 o 
   3  -5   3     4344.99     4038.21     97.04 o 
   4  -5   3      213.94      219.01     16.60 o 
   5  -5   3      333.55      317.13     39.45 o 
   6  -5   3      221.28      219.69     43.07 o 
   7  -5   3        0.07        2.72      4.11 o 
   8  -5   3       44.90       39.22      9.56 o 
  -8  -4   3       62.46       67.04     26.84 o 
  -7  -4   3        1.39        5.26      3.44 o 
  -6  -4   3      624.84      636.69     51.86 o 
  -5  -4   3       23.41       17.72     12.34 o 
  -4  -4   3       20.43       22.86     34.70 o 
  -3  -4   3      828.02      872.76     63.40 o 
  -2  -4   3       57.50       37.90     12.68 o 
  -1  -4   3     5513.89     4965.60    321.02 o 
   0  -4   3     1115.90     1235.53     83.97 o 
   1  -4   3     1779.21     1855.52     85.19 o 
   2  -4   3        3.09        0.72      2.23 o 
   3  -4   3     2203.63     2084.70     59.54 o 
   4  -4   3      350.52      316.85     23.49 o 
   5  -4   3      677.34      687.87     33.56 o 
   6  -4   3      986.30      990.60     67.28 o 
   7  -4   3       64.07       66.73     21.60 o 
   8  -4   3      124.76      117.39     22.40 o 
  -8  -3   3      504.65      484.91     79.65 o 
  -7  -3   3        3.29        5.33      2.50 o 
  -6  -3   3       13.79       15.56      7.65 o 
  -5  -3   3      428.46      326.03     81.47 o 
  -4  -3   3     4201.04     3967.34    147.53 o 
  -3  -3   3       56.48       59.75      7.08 o 
  -2  -3   3      657.16      589.24     56.85 o 
  -1  -3   3      611.65      666.59     64.54 o 
   0  -3   3     4568.97     4492.30    292.36 o 
   1  -3   3      860.93      822.71     79.08 o 
   2  -3   3     1006.88      963.70     56.88 o 
   3  -3   3       78.97       95.24      4.59 o 
   4  -3   3      400.27      397.46     36.69 o 
   5  -3   3      578.76      605.00     46.83 o 
   6  -3   3     1666.10     1661.38     63.97 o 
   7  -3   3      321.43      338.67     15.73 o 
   8  -3   3      187.69      201.40      8.52 o 
  -8  -2   3       12.53       21.04      5.73 o 
  -7  -2   3      691.99      584.09     77.05 o 
  -6  -2   3      450.72      387.09     33.52 o 
  -5  -2   3      296.80      237.65     40.63 o 
  -4  -2   3       20.94       25.69      6.45 o 
  -3  -2   3      232.23      206.21     73.88 o 
  -2  -2   3     4021.37     4073.10    193.14 o 
  -1  -2   3     4586.01     4232.85    273.34 o 
   0  -2   3      421.38      466.76     48.49 o 
   1  -2   3     2555.30     2550.78    116.56 o 
   2  -2   3     3661.50     3639.09    168.00 o 
   3  -2   3       68.45       79.14      6.71 o 
   4  -2   3     1491.22     1486.03     50.19 o 
   5  -2   3      445.99      414.56      7.74 o 
   6  -2   3      575.27      539.94     26.61 o 
   7  -2   3       52.03       51.57     10.51 o 
   8  -2   3      284.88      285.46     35.56 o 
  -8  -1   3       49.35       45.79     14.57 o 
  -7  -1   3     2805.61     2918.54     27.39 o 
  -6  -1   3     1467.74     1473.16     57.87 o 
  -5  -1   3      402.44      374.47     29.30 o 
  -4  -1   3     1004.21     1051.11     75.03 o 
  -3  -1   3     1180.58      959.17    108.48 o 
  -2  -1   3     2834.73     2372.57    361.42 o 
  -1  -1   3     7608.01     8432.59    423.67 o 
   0  -1   3     9260.27     8958.83    579.46 o 
   1  -1   3     7877.68     7278.18    469.53 o 
   2  -1   3        2.25        2.57      3.49 o 
   3  -1   3       12.69       18.82      4.40 o 
   4  -1   3      614.02      548.34     54.13 o 
   5  -1   3      308.95      262.83     19.33 o 
   6  -1   3       63.55       63.50     10.82 o 
   7  -1   3       59.41       57.37     11.18 o 
   8  -1   3      500.04      503.61     62.86 o 
   9  -1   3       17.93       14.61      4.67 o 
  -8   0   3       54.37       52.72     17.33 o 
  -7   0   3       10.13       17.01      8.70 o 
  -6   0   3     1157.10     1044.91    129.62 o 
  -5   0   3      735.74      718.75     58.30 o 
  -4   0   3     1759.60     1656.86     61.61 o 
  -3   0   3     2363.01     1918.04    214.16 o 
  -2   0   3      906.92      945.32     53.85 o 
  -1   0   3     7542.63     5718.52    379.23 o 
   0   0   3     1278.76     1248.43     63.90 o 
   1   0   3     3713.14     3925.25    253.51 o 
   2   0   3     1281.12     1146.58     74.39 o 
   3   0   3     1865.37     1655.90    107.37 o 
   4   0   3      986.90      999.52     76.65 o 
   5   0   3      825.82      902.91     53.82 o 
   6   0   3        8.01        7.82      4.52 o 
   7   0   3       22.56       22.86      6.05 o 
   8   0   3      316.31      331.48     48.52 o 
   9   0   3      325.31      295.06     29.00 o 
  -8   1   3       11.20       17.42      7.02 o 
  -7   1   3       62.37       53.96     17.79 o 
  -6   1   3       10.73       19.06      8.70 o 
  -5   1   3      162.21      157.12     19.03 o 
  -4   1   3        2.01        7.79      6.27 o 
  -3   1   3        0.30        7.26      8.80 o 
  -2   1   3      582.51      572.69     40.90 o 
  -1   1   3      490.15      521.51     37.03 o 
   0   1   3       95.16       84.33     16.02 o 
   1   1   3      879.08      929.33    139.33 o 
   2   1   3      310.43      284.12     19.35 o 
   3   1   3     2506.88     2194.83    142.17 o 
   4   1   3      281.61      303.60     29.52 o 
   5   1   3     3503.47     3241.93    137.45 o 
   6   1   3      124.36      139.45     14.27 o 
   7   1   3       89.67       88.21     10.75 o 
   8   1   3       60.60       72.79     19.84 o 
   9   1   3        2.22        7.42      5.19 o 
  -8   2   3        0.00        0.79     11.16 o 
  -7   2   3        1.12        3.32      4.18 o 
  -6   2   3      105.74      104.70     15.71 o 
  -5   2   3      310.44      272.61     27.11 o 
  -4   2   3      441.49      463.26     43.78 o 
  -3   2   3     2336.25     2119.88    106.87 o 
  -2   2   3        0.03        5.88      2.46 o 
  -1   2   3       23.65       32.95      6.11 o 
   0   2   3      177.80      174.77     24.07 o 
   1   2   3     4565.08     4088.92    155.38 o 
   2   2   3     9214.75     8454.50    545.00 o 
   3   2   3     1046.94     1059.11     68.93 o 
   4   2   3        1.76        3.59      1.87 o 
   5   2   3        6.93        9.75      2.60 o 
   6   2   3     2671.46     2638.24    199.73 o 
   7   2   3       57.08       58.17      9.11 o 
   8   2   3      105.22      121.23     29.38 o 
   9   2   3       86.80       62.38     20.64 o 
  -8   3   3        1.67        4.32     13.83 o 
  -7   3   3       77.00       67.91     15.82 o 
  -6   3   3      173.36      166.12     19.89 o 
  -5   3   3      337.52      352.84     44.82 o 
  -4   3   3      388.68      413.81     38.96 o 
  -3   3   3        1.84        6.68      2.18 o 
  -2   3   3      259.36      244.03     21.01 o 
  -1   3   3    14214.51    11568.42    747.19 o 
   0   3   3     2928.36     2525.97     96.30 o 
   1   3   3    10352.17     9580.62    650.27 o 
   2   3   3    14317.03    17231.24    140.62 o 
   3   3   3        0.03        1.01      1.82 o 
   4   3   3      263.35      248.25     23.74 o 
   5   3   3       21.24       17.24      3.41 o 
   6   3   3      988.53     1096.94     83.28 o 
   7   3   3      110.19       99.29     17.10 o 
   8   3   3       40.23       32.64     10.32 o 
   9   3   3       17.92       21.38     18.14 o 
  -7   4   3        0.22        3.77      4.69 o 
  -6   4   3       48.30       37.16     10.06 o 
  -5   4   3      245.33      252.77     37.33 o 
  -4   4   3      279.38      289.58     22.40 o 
  -3   4   3       35.22       51.94      7.74 o 
  -2   4   3     1854.75     2030.24    141.05 o 
  -1   4   3      575.81      560.04     38.85 o 
   0   4   3      640.92      557.25     66.12 o 
   1   4   3      480.15      418.45     44.65 o 
   2   4   3     3405.45     3320.61    126.40 o 
   3   4   3       10.07       13.93      2.96 o 
   4   4   3     1313.99     1211.57     76.68 o 
   5   4   3      197.27      223.48     20.89 o 
   6   4   3      170.92      202.40     18.98 o 
   7   4   3       14.00        4.25      4.99 o 
   8   4   3        2.42        8.90      5.33 o 
   9   4   3       15.71       18.14      5.93 o 
  -7   5   3       70.18       67.28     19.15 o 
  -6   5   3       42.96       61.92     14.06 o 
  -5   5   3      598.19      578.90     25.53 o 
  -4   5   3      912.95      986.87     75.70 o 
  -3   5   3       37.84       40.29      2.23 o 
  -2   5   3     1283.59     1358.96     46.47 o 
  -1   5   3     2171.53     2090.42    212.44 o 
   0   5   3     1292.01     1275.56     48.05 o 
   1   5   3      571.72      541.47     26.53 o 
   2   5   3      333.60      383.21     22.49 o 
   3   5   3      130.75      159.20     15.36 o 
   4   5   3      369.02      295.38     52.25 o 
   5   5   3        9.52        8.19      2.12 o 
   6   5   3      142.69      139.41     10.84 o 
   7   5   3      986.96     1005.76     96.71 o 
   8   5   3        0.49       -0.74      6.00 o 
   9   5   3      214.38      210.89      9.31 o 
  -7   6   3      160.37      167.14     14.68 o 
  -6   6   3      679.85      691.99     59.99 o 
  -5   6   3      461.68      443.27     31.59 o 
  -4   6   3        2.67        2.35      1.38 o 
  -3   6   3      535.56      428.42     30.64 o 
  -2   6   3      308.04      309.80     31.02 o 
  -1   6   3      195.72      231.97     21.86 o 
   0   6   3     2098.54     2157.49    220.30 o 
   1   6   3      293.56      347.71     23.88 o 
   2   6   3       42.85       38.70      2.62 o 
   3   6   3     1196.87     1280.14     90.95 o 
   4   6   3      484.97      538.43     53.17 o 
   5   6   3      536.67      639.82     61.37 o 
   6   6   3     1068.85     1217.39     80.46 o 
   7   6   3       11.52        9.04      4.05 o 
   8   6   3       41.44       48.09     11.26 o 
   9   6   3        9.26       10.72      7.89 o 
  -7   7   3       58.15       44.21     13.78 o 
  -6   7   3      221.63      239.39     32.25 o 
  -5   7   3     1017.13     1045.46     45.13 o 
  -4   7   3       99.59      103.19     14.77 o 
  -3   7   3      603.43      604.67     46.57 o 
  -2   7   3        1.02        0.75      1.15 o 
  -1   7   3      223.12      256.77     20.04 o 
   0   7   3      148.33      170.24     23.92 o 
   1   7   3     2205.62     2218.44     92.06 o 
   2   7   3     1618.34     1546.22     64.02 o 
   3   7   3     1172.42     1219.19     35.84 o 
   4   7   3      584.51      665.44     47.95 o 
   5   7   3      160.51      183.64     19.29 o 
   6   7   3      197.00      183.78     32.30 o 
   7   7   3      103.50      117.21      6.61 o 
   8   7   3        5.05        3.44      2.83 o 
   9   7   3      208.45      191.67     23.00 o 
  -6   8   3       21.74       23.44      6.00 o 
  -5   8   3        4.58       -0.07      3.78 o 
  -4   8   3      599.79      598.11     65.76 o 
  -3   8   3      362.89      391.48     25.63 o 
  -2   8   3       96.02       97.94      4.48 o 
  -1   8   3      973.45     1079.24    132.25 o 
   0   8   3       92.31      101.86     21.99 o 
   1   8   3      144.67      156.51     22.40 o 
   2   8   3      436.23      447.79     37.29 o 
   3   8   3       61.68       55.32      3.96 o 
   4   8   3      379.69      335.26     25.06 o 
   5   8   3      186.73      185.33     17.94 o 
   6   8   3      250.56      233.82     37.30 o 
   7   8   3       14.19       15.98      5.93 o 
   8   8   3      153.16      169.82     54.49 o 
   9   8   3        0.69        6.95      6.81 o 
  -6   9   3       37.18       66.36     24.55 o 
  -5   9   3      794.28      936.09    154.91 o 
  -4   9   3      136.45      154.85     48.02 o 
  -3   9   3      106.31       94.33     13.85 o 
  -2   9   3      853.61      817.28     38.85 o 
  -1   9   3      103.33      117.49     20.06 o 
   0   9   3     1491.25     1531.16    107.23 o 
   1   9   3      351.97      375.49     37.67 o 
   2   9   3       10.11        8.92      2.24 o 
   3   9   3        1.86        3.74      2.14 o 
   4   9   3      158.38      194.97     17.31 o 
   5   9   3       12.89       10.60      3.68 o 
   6   9   3      188.96      176.10     22.28 o 
   7   9   3      263.07      279.88     43.30 o 
   8   9   3        1.43        3.51      3.03 o 
   9   9   3        8.88        7.49      6.54 o 
  -5  10   3       21.62       22.93      8.97 o 
  -4  10   3      307.58      291.42     35.95 o 
  -3  10   3        0.10       -5.19      9.44 o 
  -2  10   3      526.27      532.34     31.53 o 
  -1  10   3      443.94      419.32     29.10 o 
   0  10   3      405.14      401.68     73.31 o 
   1  10   3      141.28      151.20     21.27 o 
   2  10   3      965.37      934.76     59.76 o 
   3  10   3     1540.56     1499.77    133.88 o 
   4  10   3        4.56        6.63      2.67 o 
   5  10   3      180.33      193.14     22.50 o 
   6  10   3      372.84      389.52     22.80 o 
   7  10   3       22.78       29.38      6.71 o 
   8  10   3        0.02        4.56      2.36 o 
  -5  11   3       49.12       28.80     18.41 o 
  -4  11   3      222.25      274.89     82.08 o 
  -3  11   3      292.83      295.80     83.97 o 
  -2  11   3       46.50       29.00     31.43 o 
  -1  11   3      739.91      687.03     41.81 o 
   0  11   3        0.02        5.67     20.43 o 
   1  11   3       79.04       76.59     27.19 o 
   2  11   3       11.88       15.17      4.74 o 
   3  11   3     1704.24     1587.92     47.21 o 
   4  11   3      164.41      144.51     20.86 o 
   5  11   3      342.19      334.87     14.45 o 
   6  11   3      146.02      135.41     18.73 o 
   7  11   3       23.79       28.22      7.07 o 
   8  11   3       15.88       14.41      3.28 o 
  -4  12   3      275.19      316.10     38.04 o 
  -3  12   3        0.27      -10.59      8.63 o 
  -2  12   3       11.90        9.39     10.45 o 
  -1  12   3     1239.11     1394.23    196.86 o 
   0  12   3        6.50       10.05     14.20 o 
   1  12   3     2251.19     2534.89    137.58 o 
   2  12   3        8.89       15.11      6.85 o 
   3  12   3       17.91       25.91     12.21 o 
   4  12   3       40.67       42.10      5.46 o 
   5  12   3        6.29        5.31      3.68 o 
   6  12   3      103.99      104.26     26.85 o 
   7  12   3        7.36        9.21      5.16 o 
   8  12   3       93.05       92.91     18.40 o 
  -3  13   3      431.39      437.16     25.70 o 
  -2  13   3      233.09      160.90     64.10 o 
  -1  13   3       16.25       25.02     62.96 o 
   0  13   3      393.28      471.58     42.17 o 
   1  13   3       10.07        6.06      7.56 o 
   2  13   3      646.48      681.66     74.96 o 
   3  13   3      452.78      496.66     41.21 o 
   4  13   3      451.63      508.71     41.48 o 
   5  13   3       19.16       -6.81      9.17 o 
   6  13   3        0.08        3.88      1.89 o 
   7  13   3        2.30        3.14      6.14 o 
  -2  14   3      140.55      115.03     82.92 o 
  -1  14   3       27.15       34.41     14.91 o 
   0  14   3       83.82       86.46     34.10 o 
   1  14   3      190.51      172.51     54.33 o 
   2  14   3      188.38      167.43     48.19 o 
   3  14   3      271.43      220.87     78.10 o 
   4  14   3      156.75      124.50     46.94 o 
   5  14   3       93.08      107.23     41.68 o 
   6  14   3        2.97       -5.06      9.04 o 
  -1  15   3        3.20       21.56     11.68 o 
   0  15   3        2.10       22.47     11.52 o 
   1  15   3       44.39       48.06     16.05 o 
   2  15   3        1.81        3.48     13.02 o 
   3  15   3       15.79      -10.18     31.29 o 
   4  15   3      119.80       76.07     28.12 o 
   5  15   3        1.43      -14.03     16.73 o 
   1  16   3       48.52       37.81     19.70 o 
   2  16   3        0.72       -0.56     19.83 o 
   3  16   3      356.74      328.24    128.54 o 
   4  16   3        1.95       -3.24     16.39 o 
  -2 -15   4      412.21      478.23     55.10 o 
  -1 -15   4      206.72      194.53     18.63 o 
  -4 -14   4      251.53      201.11     20.97 o 
  -3 -14   4       98.20       95.77     36.28 o 
  -2 -14   4       34.17       27.89      6.46 o 
  -1 -14   4       25.45       20.56      4.69 o 
   0 -14   4      170.64      154.71     34.14 o 
   1 -14   4        3.06       10.20      6.34 o 
   2 -14   4      503.05      538.80    123.38 o 
  -5 -13   4       10.27        6.37      2.85 o 
  -4 -13   4       55.12       49.57      8.82 o 
  -3 -13   4        3.04        8.50      6.41 o 
  -2 -13   4        7.10        5.40      4.20 o 
  -1 -13   4      415.78      504.57     63.85 o 
   0 -13   4      321.26      349.74     48.65 o 
   1 -13   4        0.16        3.63      4.11 o 
   2 -13   4      266.40      251.41     33.83 o 
   3 -13   4      137.31      162.62     60.66 o 
  -6 -12   4        7.10        9.98      5.19 o 
  -5 -12   4       38.18       25.56     14.16 o 
  -4 -12   4       50.18       34.79     11.87 o 
  -3 -12   4       68.83       63.54     14.29 o 
  -2 -12   4        9.82        9.99      6.18 o 
  -1 -12   4        4.11       -0.47     10.79 o 
   0 -12   4       35.30       36.48     10.79 o 
   1 -12   4      327.04      397.03     53.25 o 
   2 -12   4       54.75       69.00     18.45 o 
   3 -12   4        6.36       10.97     37.03 o 
   4 -12   4       32.95       39.31     21.28 o 
  -6 -11   4        5.52        9.71      7.01 o 
  -5 -11   4      140.17      121.93     39.52 o 
  -4 -11   4      200.06      184.93     28.12 o 
  -3 -11   4      458.64      428.08     20.50 o 
  -2 -11   4      173.08      158.05     17.88 o 
  -1 -11   4      236.74      279.67     26.63 o 
   0 -11   4      231.21      191.74     28.14 o 
   1 -11   4        9.38        6.78      5.16 o 
   2 -11   4       29.53       29.05      6.20 o 
   3 -11   4        2.48        4.17      6.68 o 
   4 -11   4      178.35      144.55     32.94 o 
   5 -11   4      104.78      104.80     52.67 o 
  -7 -10   4       17.07       16.86      7.62 o 
  -6 -10   4       11.04       12.07     12.14 o 
  -5 -10   4      333.64      360.27     23.60 o 
  -4 -10   4      794.35      974.94    106.83 o 
  -3 -10   4        0.46        5.54      3.78 o 
  -2 -10   4       42.61       41.65      9.43 o 
  -1 -10   4      256.44      291.61     30.55 o 
   0 -10   4      961.95      960.93     26.03 o 
   1 -10   4      179.79      185.47     20.02 o 
   2 -10   4     1166.71     1188.35     66.08 o 
   3 -10   4      159.26      143.25     17.27 o 
   4 -10   4      731.97      822.92    106.66 o 
   5 -10   4      191.07      165.10     42.49 o 
  -7  -9   4       46.91       43.63     10.79 o 
  -6  -9   4       45.46       51.53     19.69 o 
  -5  -9   4      160.06      166.92     40.94 o 
  -4  -9   4      442.00      455.03     28.26 o 
  -3  -9   4        0.00        0.91      1.86 o 
  -2  -9   4      742.03      794.85     38.26 o 
  -1  -9   4      150.55      153.74     12.93 o 
   0  -9   4      181.55      176.81     14.05 o 
   1  -9   4      963.38      876.04     35.39 o 
   2  -9   4      500.84      506.81     40.01 o 
   3  -9   4      125.17      119.52     13.94 o 
   4  -9   4      108.71      126.95     14.99 o 
   5  -9   4        4.25        0.48      3.35 o 
   6  -9   4        4.21        8.28      3.13 o 
  -8  -8   4      491.89      442.55     38.58 o 
  -7  -8   4       17.17       10.25      3.78 o 
  -6  -8   4      645.82      635.30     38.64 o 
  -5  -8   4       17.69       23.20      6.20 o 
  -4  -8   4       62.31       56.72     23.33 o 
  -3  -8   4       44.96       50.45     16.12 o 
  -2  -8   4      123.53      186.41     22.66 o 
  -1  -8   4       42.04       47.39      7.20 o 
   0  -8   4       38.43       31.37      6.15 o 
   1  -8   4      235.14      236.58     15.29 o 
   2  -8   4       64.57       70.92      3.96 o 
   3  -8   4        0.57        1.05     13.08 o 
   4  -8   4      617.34      628.59     60.33 o 
   5  -8   4      182.59      184.31     17.53 o 
   6  -8   4      226.06      230.25     14.84 o 
  -8  -7   4       54.77       36.49     10.86 o 
  -7  -7   4       13.36        9.91      3.71 o 
  -6  -7   4       77.19       83.36     26.84 o 
  -5  -7   4      302.18      239.82     38.58 o 
  -4  -7   4       29.93       48.96     15.71 o 
  -3  -7   4      511.40      558.55     54.16 o 
  -2  -7   4      935.99      888.48     33.65 o 
  -1  -7   4      482.41      546.48     74.12 o 
   1  -7   4     1607.78     1613.66     32.73 o 
   2  -7   4       19.62       22.20      5.50 o 
   3  -7   4      256.65      263.87     21.52 o 
   4  -7   4       42.25       43.43      5.07 o 
   5  -7   4        0.12        2.66      2.42 o 
   6  -7   4       31.10       23.72      5.90 o 
   7  -7   4        4.49        2.18      2.46 o 
  -8  -6   4        1.46        3.91      3.03 o 
  -7  -6   4       28.03       24.75      9.17 o 
  -6  -6   4       36.87       24.89      7.49 o 
  -5  -6   4        0.23       -2.29      4.65 o 
  -4  -6   4      118.49      130.90     17.87 o 
  -3  -6   4     2979.33     3324.48    115.73 o 
  -2  -6   4       17.68       27.52      9.51 o 
  -1  -6   4      262.58      215.75     32.10 o 
   0  -6   4       51.13       59.10      9.42 o 
   1  -6   4       24.23       26.57      7.44 o 
   2  -6   4       71.65       62.54      6.58 o 
   3  -6   4      301.31      304.04     21.06 o 
   4  -6   4     3765.75     3610.23    229.90 o 
   5  -6   4     2143.55     2193.10    146.83 o 
   6  -6   4      751.93      778.51     60.20 o 
   7  -6   4      221.65      232.11      8.33 o 
  -8  -5   4       18.58       18.55      7.42 o 
  -7  -5   4       86.46       82.82     35.41 o 
  -6  -5   4      581.95      545.13     54.09 o 
  -5  -5   4        2.02        2.63      2.16 o 
  -4  -5   4      388.67      445.12     43.10 o 
  -3  -5   4      677.68      824.21     41.07 o 
  -2  -5   4      849.32      763.98     37.57 o 
  -1  -5   4      879.46     1018.44     75.13 o 
   0  -5   4     2393.38     2314.87    166.72 o 
   1  -5   4     1939.00     1570.85    111.68 o 
   2  -5   4      284.33      323.58     26.39 o 
   3  -5   4        4.08       14.61      3.31 o 
   4  -5   4     2632.50     2799.75    211.47 o 
   5  -5   4      424.53      427.10     45.15 o 
   6  -5   4     1161.65     1243.44     95.20 o 
   7  -5   4       21.86       22.29      6.61 o 
   8  -5   4        2.79        5.17      3.78 o 
  -8  -4   4       16.86       16.86      9.31 o 
  -7  -4   4       86.46       73.85     30.82 o 
  -6  -4   4       53.22       39.24     10.51 o 
  -5  -4   4      126.59      132.57     37.23 o 
  -4  -4   4      702.69      666.75     56.68 o 
  -3  -4   4       28.17       35.00     14.57 o 
  -2  -4   4       10.30       16.39      6.81 o 
  -1  -4   4     2391.88     1859.30    121.26 o 
   0  -4   4     6484.49     6635.80    431.76 o 
   1  -4   4     5023.13     4698.00    234.26 o 
   2  -4   4     5279.42     4875.69    288.65 o 
   3  -4   4      466.31      547.08     64.70 o 
   4  -4   4      439.99      453.21     31.11 o 
   5  -4   4       14.51       15.42      7.38 o 
   6  -4   4      467.67      483.62     33.22 o 
   7  -4   4      661.55      633.06     50.00 o 
   8  -4   4      226.56      194.99     17.89 o 
  -8  -3   4       10.81        8.50      6.74 o 
  -7  -3   4      126.70      129.89     19.69 o 
  -6  -3   4      956.28      902.62     51.46 o 
  -5  -3   4      215.41      181.92     22.88 o 
  -4  -3   4        0.25        3.72      3.89 o 
  -3  -3   4      259.27      302.51     34.89 o 
  -2  -3   4        3.38        8.16      7.62 o 
  -1  -3   4       37.51       23.87     13.49 o 
   0  -3   4       45.98       51.73     14.63 o 
   1  -3   4     2555.08     2663.14    172.38 o 
   2  -3   4      122.59      108.89     15.78 o 
   3  -3   4      248.19      225.12     19.65 o 
   4  -3   4      209.69      191.40     18.06 o 
   5  -3   4     1612.11     1625.48    123.04 o 
   6  -3   4       21.33       24.77      4.62 o 
   7  -3   4     1014.17      983.97     56.65 o 
   8  -3   4      408.59      434.37     23.60 o 
  -8  -2   4        4.06        6.41      5.40 o 
  -7  -2   4        0.80        6.82      9.44 o 
  -6  -2   4       81.81       79.49     22.70 o 
  -5  -2   4       52.19       50.01      6.17 o 
  -4  -2   4      205.30      171.20     20.99 o 
  -3  -2   4     4834.79     4843.39    264.49 o 
  -2  -2   4      199.28      265.38     49.50 o 
  -1  -2   4     5296.74     4970.12    321.43 o 
   0  -2   4      444.37      412.54     42.76 o 
   1  -2   4     3268.77     4302.65    278.94 o 
   2  -2   4      917.23     1010.60    137.75 o 
   3  -2   4      722.50      817.33     58.47 o 
   4  -2   4       36.07       24.26      5.02 o 
   5  -2   4      119.86      123.08     10.10 o 
   6  -2   4      265.99      298.82     36.87 o 
   7  -2   4      412.62      408.39     17.95 o 
   8  -2   4       85.38       74.49     15.10 o 
  -8  -1   4      155.04      144.60     36.76 o 
  -7  -1   4      731.17      617.70    160.98 o 
  -6  -1   4        6.41        8.44      5.90 o 
  -5  -1   4      620.33      520.92     57.90 o 
  -4  -1   4      185.79      166.96     48.90 o 
  -3  -1   4     1794.21     1823.97    150.63 o 
  -2  -1   4       86.21      103.50     17.63 o 
  -1  -1   4      221.75      174.63     29.83 o 
   0  -1   4      174.30      214.73     40.87 o 
   1  -1   4     2667.79     3613.40    234.43 o 
   2  -1   4      627.92      644.17     44.25 o 
   3  -1   4     1761.87     1591.83    112.90 o 
   4  -1   4      208.20      228.90     22.91 o 
   5  -1   4      164.46      166.23     13.45 o 
   6  -1   4       17.28       17.71      3.57 o 
   7  -1   4       90.38       88.10      6.85 o 
   8  -1   4      181.57      150.95     32.65 o 
   9  -1   4       16.23       15.17      4.88 o 
  -8   0   4        3.72        4.53      3.92 o 
  -7   0   4      164.46      144.43     46.45 o 
  -6   0   4       10.72       21.31      8.07 o 
  -5   0   4      214.93      218.82     26.59 o 
  -4   0   4       97.04       95.01     17.71 o 
  -3   0   4      156.77      149.80     18.64 o 
  -2   0   4      816.46      913.50     82.35 o 
  -1   0   4     2690.50     2676.35    261.40 o 
   0   0   4    12834.23    12043.39    439.21 o 
   1   0   4     1985.91     1619.48    105.21 o 
   2   0   4      983.65      948.37     90.98 o 
   3   0   4      479.05      439.02     30.43 o 
   4   0   4     1017.92      948.96     32.40 o 
   5   0   4     1335.78     1228.61     30.57 o 
   6   0   4      862.95      968.57     45.10 o 
   7   0   4      325.95      299.36     34.04 o 
   8   0   4       84.31       72.66     14.16 o 
   9   0   4      678.84      772.34     68.32 o 
  -8   1   4       53.79       40.64     16.25 o 
  -7   1   4        2.12        4.67      3.84 o 
  -6   1   4       50.45       44.23     13.54 o 
  -5   1   4       37.39       46.79     10.63 o 
  -4   1   4     1890.57     1655.22    120.82 o 
  -3   1   4       43.78       47.98      7.27 o 
  -2   1   4     1682.65     1732.61     82.19 o 
  -1   1   4       30.99       28.52     10.28 o 
   0   1   4      443.39      428.55     36.85 o 
   1   1   4     1115.60      899.40     86.46 o 
   2   1   4      735.44      757.64     72.77 o 
   3   1   4      115.85      152.62     27.99 o 
   4   1   4       74.39       79.04      4.05 o 
   5   1   4     2046.17     2034.43     49.53 o 
   6   1   4      277.56      225.78     21.99 o 
   7   1   4      412.84      395.29     27.20 o 
   8   1   4     1684.29     2002.38    137.51 o 
   9   1   4      333.60      348.47     31.97 o 
  -8   2   4      144.92      140.92     43.74 o 
  -7   2   4      210.42      191.84     41.95 o 
  -6   2   4       10.52       11.01      3.57 o 
  -5   2   4       77.02       73.29      8.83 o 
  -4   2   4      256.39      265.04     26.18 o 
  -3   2   4        1.50        3.29      2.27 o 
  -2   2   4      160.77      132.09     22.40 o 
  -1   2   4     1358.22     1247.67     60.23 o 
   0   2   4     1835.05     1574.37     78.88 o 
   1   2   4     2741.85     2391.67    117.06 o 
   2   2   4      221.30      223.63     23.60 o 
   3   2   4      222.38      208.43     26.82 o 
   4   2   4     1720.04     1653.20    117.28 o 
   5   2   4        1.70        3.51      1.62 o 
   6   2   4     1149.57     1178.80     89.29 o 
   7   2   4        1.03       -0.65      2.47 o 
   8   2   4       39.76       47.94     16.03 o 
   9   2   4       29.38       19.49     13.76 o 
  -8   3   4       10.33       13.19      4.56 o 
  -7   3   4       12.44       13.43      5.45 o 
  -6   3   4      286.89      352.79     61.22 o 
  -5   3   4      379.27      430.69     73.65 o 
  -4   3   4      364.42      424.78     44.04 o 
  -3   3   4     1988.77     1782.22     84.77 o 
  -2   3   4      506.29      602.56     58.20 o 
  -1   3   4      447.28      480.14     34.48 o 
   0   3   4      877.55      778.30     55.37 o 
   1   3   4     4715.37     4966.10    472.09 o 
   2   3   4     2410.35     2473.89    160.55 o 
   3   3   4     1988.75     2157.25    238.68 o 
   4   3   4       50.28       48.15      3.51 o 
   5   3   4      773.23      824.31     40.73 o 
   6   3   4      416.49      429.02     12.81 o 
   7   3   4      225.65      261.69     29.97 o 
   8   3   4      430.84      506.29     56.04 o 
   9   3   4        7.41        4.59      5.06 o 
  -7   4   4       99.90       94.82     21.78 o 
  -6   4   4       44.15       48.29     14.25 o 
  -5   4   4        0.78        6.34      4.01 o 
  -4   4   4       76.26       77.28      3.96 o 
  -3   4   4     1173.05     1021.11    107.84 o 
  -2   4   4      191.82      151.17     21.45 o 
  -1   4   4      912.36     1132.94    188.57 o 
   0   4   4       41.91       34.72      8.36 o 
   1   4   4      159.90      204.38     30.27 o 
   2   4   4    11652.55    10517.10    836.31 o 
   3   4   4       46.95       47.80      2.24 o 
   4   4   4     4584.48     4240.87    199.70 o 
   5   4   4     2113.65     2090.20     57.36 o 
   6   4   4     1290.52     1296.54     98.35 o 
   7   4   4        0.12       -1.84      2.58 o 
   8   4   4      134.29      160.51     54.63 o 
   9   4   4       16.80       23.07      6.00 o 
  -7   5   4      181.48      226.92     36.71 o 
  -6   5   4      274.39      262.17     39.96 o 
  -5   5   4      589.78      614.45     42.86 o 
  -4   5   4      694.49      676.43     33.37 o 
  -3   5   4       95.51       90.56     15.02 o 
  -2   5   4      230.94      259.04     29.73 o 
  -1   5   4        1.14        1.97      2.53 o 
   0   5   4      861.90      710.66     61.78 o 
   1   5   4     4385.86     4780.79    301.54 o 
   2   5   4      538.53      518.45     55.57 o 
   3   5   4      440.15      486.65     46.39 o 
   4   5   4       88.93       90.41     11.34 o 
   5   5   4       22.55       23.02      1.58 o 
   6   5   4      413.34      416.26     33.01 o 
   7   5   4     2949.11     3372.43     35.34 o 
   8   5   4       53.36       49.64     13.08 o 
   9   5   4       69.42       60.02     20.64 o 
  -7   6   4        2.23        1.39      6.61 o 
  -6   6   4       39.62       37.16      9.27 o 
  -5   6   4        0.49       -2.49      2.81 o 
  -4   6   4       15.15        9.92      6.41 o 
  -3   6   4      613.85      594.29     41.61 o 
  -2   6   4      571.21      528.88     49.24 o 
  -1   6   4      145.65      153.83     20.28 o 
   0   6   4      215.78      222.49     25.03 o 
   1   6   4     2982.27     3111.05    620.67 o 
   2   6   4      859.07      897.45     80.58 o 
   3   6   4      287.55      305.18     25.98 o 
   4   6   4      832.56      849.92     36.35 o 
   5   6   4       21.53       26.48      4.74 o 
   6   6   4      545.98      615.47     41.14 o 
   7   6   4       43.75       46.00     10.59 o 
   8   6   4        8.34        2.70      2.83 o 
   9   6   4      125.94      117.89     41.61 o 
  -6   7   4     1588.00     1693.62     97.49 o 
  -5   7   4        2.51        2.26      3.57 o 
  -4   7   4        6.13        5.42      1.52 o 
  -3   7   4        0.37        1.46      3.30 o 
  -2   7   4      101.52       99.60     16.37 o 
  -1   7   4      174.72      154.22     17.06 o 
   0   7   4      463.09      365.34     54.76 o 
   1   7   4        0.38        1.23      6.77 o 
   2   7   4      533.06      618.94     38.48 o 
   3   7   4      102.75      151.56     15.32 o 
   4   7   4       17.42       14.91      4.21 o 
   5   7   4     2011.19     2169.75    145.36 o 
   6   7   4      497.50      592.21     27.18 o 
   7   7   4      858.28      924.15    100.62 o 
   8   7   4        3.78       -0.74      4.79 o 
   9   7   4       45.03       38.24     10.72 o 
  -6   8   4      240.86      193.96     59.96 o 
  -5   8   4       44.80       35.14     12.25 o 
  -4   8   4     1210.09     1183.18     91.40 o 
  -3   8   4      236.94      197.47     29.89 o 
  -2   8   4      100.84      112.80      6.54 o 
  -1   8   4        1.15        4.26      1.84 o 
   0   8   4      203.10      171.27     43.97 o 
   1   8   4      166.90      216.39     58.84 o 
   2   8   4     1444.59     1514.00     71.35 o 
   3   8   4     1859.08     1903.59     56.00 o 
   4   8   4      280.39      346.92     22.28 o 
   5   8   4       76.10       72.32      3.36 o 
   6   8   4       16.91       16.61      4.15 o 
   7   8   4      119.83      112.40      7.09 o 
   8   8   4      615.98      621.21    109.66 o 
   9   8   4      289.99      296.20     34.46 o 
  -6   9   4       11.61        6.20      9.71 o 
  -5   9   4       24.12       21.72     22.46 o 
  -4   9   4       46.74       19.83     13.22 o 
  -3   9   4      474.21      484.30     50.85 o 
  -2   9   4      240.81      191.33     42.86 o 
  -1   9   4      356.59      358.99     43.09 o 
   0   9   4      207.59      195.64     21.73 o 
   1   9   4       16.37       23.36     13.25 o 
   2   9   4      610.20      675.70     50.09 o 
   3   9   4      555.76      477.64     70.78 o 
   4   9   4      169.05      150.53     13.92 o 
   5   9   4        0.08        1.20      2.73 o 
   6   9   4      222.45      210.07     24.21 o 
   7   9   4      190.69      227.07     23.89 o 
   8   9   4       85.14       80.13     16.38 o 
   9   9   4      261.17      268.49     24.68 o 
  -5  10   4       49.00       72.77     13.76 o 
  -4  10   4      276.99      265.05     51.26 o 
  -3  10   4        6.99        6.34      7.22 o 
  -2  10   4        1.05       10.32      8.97 o 
  -1  10   4      703.30      863.04     65.15 o 
   0  10   4      163.62      180.84     26.49 o 
   1  10   4       78.66       64.80     20.20 o 
   2  10   4      198.79      178.77     22.67 o 
   3  10   4      248.24      267.86     25.07 o 
   4  10   4       30.35       30.27      7.86 o 
   5  10   4      186.88      216.08     25.78 o 
   6  10   4      248.14      267.98     45.66 o 
   7  10   4        0.14        1.64      2.63 o 
   8  10   4       15.24        9.50      4.23 o 
  -4  11   4      189.61      236.65     39.25 o 
  -3  11   4       17.23       23.74     13.49 o 
  -2  11   4      113.32      133.13     59.69 o 
  -1  11   4        2.20        2.48     14.16 o 
   0  11   4      206.76      153.74     46.13 o 
   1  11   4      408.16      388.80     73.55 o 
   2  11   4     2031.33     2539.00    164.32 o 
   3  11   4     1212.55     1128.69     55.88 o 
   4  11   4      250.88      253.14     45.30 o 
   5  11   4        9.20        4.57      4.35 o 
   6  11   4      254.48      309.76     17.14 o 
   7  11   4       22.29       19.92      4.96 o 
   8  11   4       36.48       39.06      7.55 o 
  -4  12   4      192.89      175.42     68.05 o 
  -3  12   4       26.07        8.77     11.20 o 
  -2  12   4      259.24      244.81     39.79 o 
  -1  12   4      375.21      410.42     45.56 o 
   0  12   4      210.37      185.28     46.37 o 
   1  12   4      340.99      321.65     46.23 o 
   2  12   4       40.30       55.94     29.22 o 
   3  12   4      274.14      389.80     92.97 o 
   4  12   4        0.41        0.46      3.98 o 
   5  12   4      371.44      340.39     15.99 o 
   6  12   4       56.63       55.96     15.87 o 
   7  12   4       11.16       10.59      4.38 o 
   8  12   4       85.36       76.43     15.01 o 
  -3  13   4      154.15      192.68     46.33 o 
  -2  13   4      215.09      264.98     98.53 o 
  -1  13   4        0.55       -0.75     20.81 o 
   0  13   4       99.85      108.90     35.19 o 
   1  13   4      379.96      431.46     32.54 o 
   2  13   4      618.68      738.67     89.56 o 
   3  13   4      292.90      317.73    106.86 o 
   4  13   4       59.34       47.41     25.09 o 
   5  13   4       40.61       31.29     14.50 o 
   6  13   4      218.99      201.30     14.06 o 
   7  13   4      321.33      319.86     22.36 o 
  -2  14   4        9.76       39.93     34.06 o 
  -1  14   4      275.72      314.99     47.71 o 
   0  14   4        2.11       20.54     11.55 o 
   1  14   4      125.53      106.00     40.89 o 
   2  14   4      118.41       77.84     33.09 o 
   3  14   4      353.98      285.97     33.90 o 
   4  14   4        7.65        4.65     14.43 o 
   5  14   4        9.77       24.41     15.04 o 
   6  14   4       32.10       62.05     23.13 o 
  -1  15   4        0.08       12.49     52.87 o 
   0  15   4        3.28        6.06     12.04 o 
   1  15   4       14.49        5.99     30.55 o 
   2  15   4       88.24       68.41     35.68 o 
   3  15   4       15.62      -11.73     29.27 o 
   4  15   4      302.06      380.10    112.96 o 
   5  15   4        9.56       12.95     15.17 o 
   6  15   4       28.75       14.37     12.88 o 
   1  16   4       86.18       64.04     18.77 o 
   2  16   4       41.52       42.31     17.45 o 
   3  16   4      394.03      331.54     93.14 o 
   4  16   4      129.45      124.97     71.49 o 
  -4 -14   5       57.73       40.87     13.83 o 
  -3 -14   5        2.24        7.96     10.32 o 
  -2 -14   5        2.90        3.64      7.76 o 
  -1 -14   5      165.37      185.79     42.02 o 
   0 -14   5      436.67      479.15     33.28 o 
   1 -14   5        0.09        6.61      9.61 o 
  -5 -13   5       19.06       10.68      4.76 o 
  -4 -13   5      221.03      253.01     38.95 o 
  -3 -13   5      174.70      171.10     13.02 o 
  -2 -13   5      333.35      386.34     49.84 o 
  -1 -13   5       89.35       72.28     14.07 o 
   0 -13   5       32.33       31.29      8.04 o 
   1 -13   5        0.48        5.65      8.30 o 
   2 -13   5       38.85       28.73      9.95 o 
   3 -13   5      321.92      328.52     25.63 o 
  -6 -12   5       51.85       46.87     21.85 o 
  -5 -12   5        1.06        2.83      3.91 o 
  -4 -12   5       18.82       21.50     12.34 o 
  -3 -12   5        0.47        8.95      7.99 o 
  -2 -12   5      273.06      261.73     18.06 o 
  -1 -12   5       76.34       71.21     15.29 o 
   0 -12   5      987.26     1047.00     86.14 o 
   1 -12   5      961.22      845.86     66.24 o 
   2 -12   5       13.44       15.66      7.47 o 
   3 -12   5       42.19       58.01     16.52 o 
   4 -12   5       65.95       39.65     11.20 o 
  -5 -11   5      102.63       85.72     37.36 o 
  -4 -11   5        7.72        4.79      2.70 o 
  -3 -11   5       53.18       47.85     11.11 o 
  -2 -11   5      101.56      108.56      8.52 o 
  -1 -11   5       82.60       80.13      5.16 o 
   0 -11   5      106.54       75.89     26.21 o 
   1 -11   5       44.82       37.74      3.08 o 
   2 -11   5       91.52       92.81     25.75 o 
   3 -11   5      170.22      130.98     34.95 o 
   4 -11   5       71.00      102.58     53.04 o 
  -7 -10   5      126.19      127.87     45.93 o 
  -6 -10   5       13.22        8.23      2.97 o 
  -5 -10   5      168.62      178.72     28.33 o 
  -4 -10   5       75.34       66.57     20.77 o 
  -3 -10   5        5.95       12.49      3.47 o 
  -2 -10   5        4.08        5.30      8.75 o 
  -1 -10   5       14.10       10.39      3.31 o 
   0 -10   5      117.32      104.52     11.52 o 
   1 -10   5      285.26      251.01     23.91 o 
   2 -10   5      148.71      121.57     12.23 o 
   3 -10   5      101.96      112.68     14.64 o 
   4 -10   5     1472.80     1642.04    205.90 o 
   5 -10   5       47.95       50.78     22.32 o 
  -7  -9   5       52.76       62.25     29.61 o 
  -6  -9   5        8.49        6.20      4.45 o 
  -5  -9   5     1289.37     1444.06     85.18 o 
  -4  -9   5       96.79       93.27     28.12 o 
  -3  -9   5     1186.35      978.45     45.73 o 
  -2  -9   5      722.72      747.73     54.02 o 
  -1  -9   5      154.15      166.78     11.79 o 
   0  -9   5       61.53       48.90      7.76 o 
   1  -9   5       84.42       79.58     14.12 o 
   2  -9   5      345.08      344.95     23.35 o 
   3  -9   5      915.65      929.96     59.56 o 
   4  -9   5      106.58      102.14     20.29 o 
   5  -9   5      117.08      134.13     26.01 o 
   6  -9   5       61.39       52.96     16.55 o 
  -7  -8   5      576.48      483.09     13.15 o 
  -6  -8   5       54.65       68.05     28.53 o 
  -5  -8   5      358.11      374.44     90.84 o 
  -4  -8   5       19.38       18.21      5.46 o 
  -3  -8   5      237.18      239.69     27.85 o 
  -2  -8   5     1116.31     1306.82    142.37 o 
  -1  -8   5        6.79       12.34     14.57 o 
   0  -8   5       27.92       32.47      7.28 o 
   1  -8   5      540.13      466.59     31.19 o 
   2  -8   5       63.43       68.23     11.52 o 
   3  -8   5     2972.74     2945.32    112.39 o 
   4  -8   5      151.91      136.79     24.01 o 
   5  -8   5        0.88        2.24      2.59 o 
   6  -8   5       50.73       51.40     10.28 o 
  -7  -7   5       70.19       69.94     30.62 o 
  -6  -7   5      257.97      254.80     39.39 o 
  -5  -7   5      200.59      257.36     42.29 o 
  -4  -7   5       25.95       28.66     12.07 o 
  -3  -7   5      173.60      232.13     31.43 o 
  -2  -7   5        1.07        5.33      5.19 o 
  -1  -7   5      247.51      269.43     41.00 o 
   0  -7   5        0.11        0.49      3.50 o 
   1  -7   5     1133.85     1034.37     57.02 o 
   2  -7   5      147.53      138.25     10.33 o 
   3  -7   5        2.27        4.92      2.44 o 
   4  -7   5      686.71      734.00     29.61 o 
   5  -7   5       45.13       48.82     10.63 o 
   6  -7   5        8.84        9.27      4.79 o 
   7  -7   5      149.62      177.17     28.26 o 
  -8  -6   5      106.30       72.57     28.19 o 
  -7  -6   5      145.11      154.58     35.34 o 
  -6  -6   5      107.86       94.01     34.87 o 
  -5  -6   5       38.33       41.21     11.20 o 
  -4  -6   5      684.56      853.88     62.45 o 
  -3  -6   5      467.39      439.92     42.96 o 
  -2  -6   5        1.90        1.69      2.70 o 
  -1  -6   5      299.38      242.25     36.62 o 
   0  -6   5      540.80      569.95     22.19 o 
   1  -6   5       30.37       23.08      6.27 o 
   2  -6   5      609.95      628.36     24.87 o 
   3  -6   5      598.11      589.83     46.08 o 
   4  -6   5     5150.17     4731.11    157.26 o 
   5  -6   5      892.72      948.23     86.90 o 
   6  -6   5       42.61       45.86     12.38 o 
   7  -6   5       22.40       26.13      5.46 o 
  -8  -5   5      176.87      186.88     21.31 o 
  -7  -5   5       29.42       28.53      9.98 o 
  -6  -5   5       47.88       48.83      9.98 o 
  -5  -5   5       29.42       35.07     12.68 o 
  -4  -5   5        0.00        0.47      3.57 o 
  -3  -5   5      377.08      436.62     61.91 o 
  -2  -5   5       39.55       29.67      9.44 o 
  -1  -5   5      683.10      706.65     38.51 o 
   0  -5   5      701.11      662.08    105.95 o 
   1  -5   5        1.56        4.96      1.97 o 
   2  -5   5       79.15       70.47     10.67 o 
   3  -5   5      106.32      110.81      4.58 o 
   4  -5   5     2136.67     2256.80    170.56 o 
   5  -5   5     2655.15     2659.22    103.95 o 
   6  -5   5        4.82        7.18      4.05 o 
   7  -5   5        8.48        7.14      2.96 o 
   8  -5   5        0.03        3.17      2.79 o 
  -8  -4   5        0.83        1.82      3.84 o 
  -7  -4   5       58.77       56.45     15.44 o 
  -6  -4   5       57.04       65.44     17.30 o 
  -5  -4   5     1913.28     1719.79    257.73 o 
  -4  -4   5      175.77      193.96     19.08 o 
  -3  -4   5       82.90       79.24      5.73 o 
  -2  -4   5       35.57       30.75     17.13 o 
  -1  -4   5      142.25      161.25     26.10 o 
   0  -4   5     1158.25     1201.88     89.56 o 
   1  -4   5     3464.66     3950.87    461.77 o 
   2  -4   5      167.26      155.66     15.92 o 
   3  -4   5      271.57      316.30     26.68 o 
   4  -4   5      580.21      532.56     36.44 o 
   5  -4   5      300.62      281.21     35.58 o 
   6  -4   5       32.55       34.20      7.18 o 
   7  -4   5      146.94      147.83     34.20 o 
   8  -4   5        1.09        2.36      3.51 o 
  -8  -3   5       15.02       17.13     15.85 o 
  -7  -3   5      356.53      405.53     45.66 o 
  -6  -3   5      304.04      277.59     40.63 o 
  -5  -3   5       86.83      100.84     24.18 o 
  -4  -3   5        7.67        7.28     42.18 o 
  -3  -3   5     1549.80     1467.31     58.58 o 
  -2  -3   5     1111.72     1363.47     97.32 o 
  -1  -3   5      157.08      136.64     21.24 o 
   0  -3   5       28.80       16.25     17.13 o 
   1  -3   5     4811.52     5315.90    344.69 o 
   2  -3   5     3104.59     3424.94    240.67 o 
   3  -3   5      480.50      452.81     74.56 o 
   4  -3   5      795.99      801.02     20.76 o 
   5  -3   5      205.88      213.49     19.98 o 
   6  -3   5      153.86      152.60     17.69 o 
   7  -3   5      285.13      308.33     24.62 o 
   8  -3   5        0.38        7.80      4.66 o 
  -8  -2   5       10.70        6.34      4.25 o 
  -7  -2   5       35.55       28.03     21.82 o 
  -6  -2   5        0.34        3.73      3.20 o 
  -5  -2   5       41.78       33.39      9.04 o 
  -4  -2   5     1118.26     1208.78     90.79 o 
  -3  -2   5       70.90       62.15     15.65 o 
  -2  -2   5      250.49      183.84     22.87 o 
  -1  -2   5      224.89      162.33     30.21 o 
   0  -2   5     1331.65     1123.04     77.15 o 
   1  -2   5      227.77      229.84     43.50 o 
   2  -2   5     1408.16     1440.99     96.71 o 
   3  -2   5      430.72      452.06     62.79 o 
   4  -2   5      378.18      422.79     39.05 o 
   5  -2   5      875.60      863.57     65.59 o 
   6  -2   5      133.36      114.86     14.66 o 
   7  -2   5     1319.85     1332.26     55.60 o 
   8  -2   5      126.10      108.26     17.62 o 
  -8  -1   5      323.41      302.00     28.73 o 
  -7  -1   5        4.35        9.75      5.18 o 
  -6  -1   5      322.44      294.22     45.81 o 
  -5  -1   5      461.29      448.76     88.45 o 
  -4  -1   5       49.18       62.98      7.38 o 
  -3  -1   5       58.94       43.64     17.80 o 
  -2  -1   5     4273.82     4729.52    246.25 o 
  -1  -1   5     4619.93     4509.30    214.14 o 
   0  -1   5      135.62      100.56     21.78 o 
   1  -1   5     2227.44     2406.59    157.14 o 
   2  -1   5     6870.00     7758.73    463.93 o 
   3  -1   5     1284.20     1283.96     91.32 o 
   4  -1   5      157.61      158.56     22.66 o 
   5  -1   5       17.55       18.07      4.43 o 
   6  -1   5     1881.87     1888.79     58.12 o 
   7  -1   5       46.85       49.01     10.47 o 
   8  -1   5       69.68       65.56     10.56 o 
   9  -1   5       97.37      102.53     19.85 o 
  -8   0   5        5.72        3.91      4.11 o 
  -7   0   5      351.37      292.49     64.68 o 
  -6   0   5      779.52      607.54     99.48 o 
  -5   0   5     1805.77     1465.04    217.87 o 
  -4   0   5       13.82        9.26      4.35 o 
  -3   0   5     1646.60     1710.68    223.06 o 
  -2   0   5     1313.23     1046.09     92.53 o 
  -1   0   5     2170.93     1805.93     93.87 o 
   0   0   5      416.45      355.97     38.81 o 
   1   0   5     1760.02     1712.82    112.22 o 
   2   0   5     1400.53     1588.05    103.32 o 
   3   0   5     7836.11     6944.08    490.10 o 
   4   0   5       60.29      101.26     18.38 o 
   5   0   5      114.22       96.03     13.61 o 
   6   0   5        7.44        5.90      2.97 o 
   7   0   5       23.11       31.28      6.14 o 
   8   0   5     1092.13     1050.54    130.19 o 
   9   0   5      555.04      540.34     38.18 o 
  -8   1   5        0.73        7.50     15.11 o 
  -7   1   5       29.28       17.19     11.79 o 
  -6   1   5       55.45       57.44     17.55 o 
  -5   1   5     3188.00     3004.09    439.28 o 
  -4   1   5     1131.26     1100.57     77.55 o 
  -3   1   5       45.42       32.55     10.41 o 
  -2   1   5     1092.60     1431.88     79.78 o 
  -1   1   5     4155.06     3747.45    542.87 o 
   0   1   5      252.39      253.05     70.98 o 
   1   1   5      937.76     1413.49    266.40 o 
   2   1   5       78.63      109.73     15.02 o 
   3   1   5        1.72        5.87      2.77 o 
   4   1   5      307.89      261.27     36.82 o 
   5   1   5        0.02        0.11      2.04 o 
   6   1   5      278.09      263.69     20.08 o 
   7   1   5      296.60      298.85     33.94 o 
   8   1   5       29.02       29.62      5.66 o 
   9   1   5     1250.48     1403.60    122.41 o 
  -7   2   5        0.82        7.95      4.91 o 
  -6   2   5      180.19      143.38     29.79 o 
  -5   2   5        0.45       -5.53      4.18 o 
  -4   2   5      562.06      468.93     34.00 o 
  -3   2   5       95.13       90.30     26.23 o 
  -2   2   5     2230.92     2215.08    114.70 o 
  -1   2   5     2126.42     2355.17    122.25 o 
   0   2   5     1280.83     1189.35    110.44 o 
   2   2   5      616.76      705.78     67.91 o 
   3   2   5     2220.95     2074.47     94.98 o 
   4   2   5     4853.69     4525.82    490.81 o 
   5   2   5       17.79       11.79      2.61 o 
   6   2   5       52.42       58.18      6.31 o 
   7   2   5        7.63        4.31      1.69 o 
   8   2   5       57.37       52.76     15.93 o 
   9   2   5       25.66       30.55      7.76 o 
  -7   3   5       42.41       22.19     17.57 o 
  -6   3   5      301.46      262.69     69.70 o 
  -5   3   5      135.09      131.97     30.05 o 
  -4   3   5      678.50      640.56     51.82 o 
  -3   3   5       24.42       25.81      8.48 o 
  -2   3   5        7.28       12.10      4.39 o 
  -1   3   5        0.22        0.76      2.26 o 
   0   3   5     2644.68     2921.86    430.75 o 
   1   3   5    12130.64    11580.61    746.61 o 
   2   3   5      474.92      480.66     79.81 o 
   3   3   5      384.55      366.87     34.99 o 
   4   3   5     2369.71     2314.05     77.22 o 
   5   3   5     4346.05     3919.85    135.29 o 
   6   3   5     1771.00     1831.15    138.33 o 
   7   3   5      835.60      846.29     33.59 o 
   8   3   5       79.92       69.53     32.37 o 
   9   3   5        4.77        2.63      5.80 o 
  -7   4   5       26.51       21.32     12.63 o 
  -6   4   5       29.64       26.80      8.61 o 
  -5   4   5      424.34      422.73     28.06 o 
  -4   4   5       75.83       65.11     17.80 o 
  -3   4   5      635.13      757.68     22.82 o 
  -2   4   5      252.65      245.69     28.63 o 
  -1   4   5       55.16       85.39      9.00 o 
   0   4   5     1657.94     1602.03     79.62 o 
   1   4   5     2483.37     2614.09    214.86 o 
   2   4   5     1686.34     1772.89    150.04 o 
   3   4   5      253.07      222.05     22.37 o 
   4   4   5     1962.43     2218.23    156.80 o 
   5   4   5      162.07      181.96     24.21 o 
   6   4   5       20.18       16.51      3.53 o 
   7   4   5      399.48      398.87     24.48 o 
   8   4   5      402.60      439.99     51.80 o 
   9   4   5        0.90        3.17      3.30 o 
  -7   5   5        4.81        3.27      7.22 o 
  -6   5   5        3.61        6.53     15.11 o 
  -5   5   5      543.74      550.01     46.06 o 
  -4   5   5       52.64       52.31     26.37 o 
  -3   5   5     1735.19     2148.30    307.03 o 
  -2   5   5       51.87       68.42     10.34 o 
  -1   5   5      533.15      496.14     50.08 o 
   0   5   5      337.56      493.52     99.24 o 
   1   5   5      410.11      510.20     38.39 o 
   2   5   5       67.51       69.77     11.13 o 
   3   5   5      559.83      568.67     45.64 o 
   5   5   5      370.89      402.50      7.75 o 
   6   5   5      198.58      194.38     14.94 o 
   7   5   5      386.98      426.91     41.61 o 
   8   5   5       34.31       38.31     13.29 o 
   9   5   5      123.77      130.10     33.25 o 
  -7   6   5       30.86       37.89     10.15 o 
  -6   6   5       39.92       31.63     13.08 o 
  -5   6   5      212.47      230.99     30.99 o 
  -4   6   5       92.18       87.70     14.08 o 
  -3   6   5      385.88      311.88     45.86 o 
  -2   6   5       79.64      101.96     17.06 o 
  -1   6   5      629.81      762.70     64.68 o 
   0   6   5      674.58      585.52     48.91 o 
   1   6   5       71.72       78.11      4.64 o 
   2   6   5      544.51      646.85     55.13 o 
   3   6   5        2.36        0.24      3.00 o 
   4   6   5      502.63      529.43     48.96 o 
   5   6   5       24.49       35.00      8.20 o 
   6   6   5     1289.13     1444.16     67.50 o 
   7   6   5       64.93       62.25     17.33 o 
   8   6   5       19.80       26.64      9.24 o 
   9   6   5       57.55       66.57     21.78 o 
  -6   7   5       18.43       16.37      5.72 o 
  -5   7   5      151.92      107.67     29.54 o 
  -4   7   5       42.47       35.20      7.77 o 
  -3   7   5       11.32       11.12      3.00 o 
  -2   7   5     2383.58     2166.88    188.67 o 
  -1   7   5       21.39       23.66     14.77 o 
   0   7   5      734.27      810.10     22.63 o 
   1   7   5      270.17      305.59     39.39 o 
   2   7   5      770.23      796.88     70.77 o 
   3   7   5      568.66      472.61     41.15 o 
   4   7   5      247.64      290.31     27.33 o 
   5   7   5      360.47      405.27     35.44 o 
   6   7   5      123.08      130.02     18.27 o 
   7   7   5      137.31      148.26     25.87 o 
   8   7   5       13.66       14.50      5.80 o 
   9   7   5      268.47      255.74     24.01 o 
  -6   8   5       27.46       49.77     22.80 o 
  -5   8   5       14.49       12.50      4.95 o 
  -4   8   5     1042.22      978.76     77.84 o 
  -3   8   5      593.19      538.36     25.29 o 
  -2   8   5        0.22       -0.92      4.15 o 
  -1   8   5      234.41      275.77     26.34 o 
   0   8   5      520.16      656.90     32.59 o 
   1   8   5       45.11       54.73     17.34 o 
   2   8   5       67.84       63.63      7.34 o 
   3   8   5       33.04       43.59      7.87 o 
   4   8   5        0.00        2.61      3.62 o 
   5   8   5      291.63      318.98     18.59 o 
   6   8   5       34.89       37.32     12.27 o 
   7   8   5       20.68       21.10      3.69 o 
   8   8   5       83.18       89.37     25.84 o 
   9   8   5       20.98       29.54      7.42 o 
  -5   9   5        4.08       15.24      9.98 o 
  -4   9   5      152.08      164.22     58.07 o 
  -3   9   5      220.58      124.50     41.48 o 
  -2   9   5        0.25        1.22      3.00 o 
  -1   9   5      763.09      649.20     61.44 o 
   0   9   5        4.22       27.98     31.97 o 
   1   9   5      456.57      471.92     78.30 o 
   2   9   5      231.76      212.54     22.63 o 
   3   9   5       25.02       20.67      8.07 o 
   4   9   5     1504.77     1652.09    105.14 o 
   5   9   5       15.36       10.57      5.31 o 
   6   9   5       55.32       65.58      6.84 o 
   7   9   5      211.29      176.13     20.71 o 
   8   9   5      368.74      359.82     41.93 o 
   9   9   5      467.31      469.60     40.53 o 
  -5  10   5      108.02       63.60     45.93 o 
  -4  10   5       28.02       28.39     17.00 o 
  -3  10   5       74.50       78.23     37.50 o 
  -2  10   5        1.96        3.98     11.80 o 
  -1  10   5      917.87      860.31     57.39 o 
   0  10   5      126.38      126.10     70.38 o 
   1  10   5       81.90       67.22     33.82 o 
   2  10   5      538.55      479.32     52.34 o 
   3  10   5        2.91       13.19      8.53 o 
   4  10   5       83.17       89.11      9.15 o 
   5  10   5      571.41      625.48     25.63 o 
   6  10   5      121.42      120.88     10.72 o 
   7  10   5       21.33       32.62      8.93 o 
   8  10   5      510.58      464.48     12.21 o 
  -4  11   5       40.42       27.04     13.49 o 
  -3  11   5      333.25      268.69     51.39 o 
  -2  11   5      126.56       95.30     48.02 o 
  -1  11   5      124.44       75.53     52.03 o 
   0  11   5      607.93      429.60     33.65 o 
   1  11   5       65.13      106.50     29.12 o 
   2  11   5       80.16       60.73     20.60 o 
   3  11   5      186.91      185.95     31.53 o 
   4  11   5      103.25      117.06     16.91 o 
   5  11   5       14.43       14.57      3.22 o 
   6  11   5      217.56      198.59     21.28 o 
   7  11   5        5.19       13.31      3.64 o 
   8  11   5       51.88       40.92     10.78 o 
  -4  12   5        2.75       19.15      9.71 o 
  -3  12   5       41.65       22.39     14.50 o 
  -2  12   5      651.60      591.53     68.66 o 
  -1  12   5      101.74       76.18     31.58 o 
   0  12   5      149.89      114.81     34.53 o 
   1  12   5      294.66      343.01     60.77 o 
   2  12   5      296.57      302.94     26.47 o 
   3  12   5       24.95       28.06     14.36 o 
   4  12   5      688.07      629.57     64.41 o 
   5  12   5      630.34      595.94     27.25 o 
   6  12   5      131.85      113.02     32.33 o 
   7  12   5        3.48        3.99      2.23 o 
   8  12   5       10.39        5.17      4.02 o 
  -3  13   5       17.98       20.97     17.80 o 
  -2  13   5       54.77       70.81     32.64 o 
  -1  13   5      371.29      291.17    117.38 o 
   0  13   5      273.49      223.69     55.86 o 
   1  13   5       12.07        2.07     19.56 o 
   2  13   5      217.27      185.69     63.24 o 
   3  13   5        0.02       12.95     11.78 o 
   4  13   5       27.08       20.17     14.23 o 
   5  13   5      485.07      438.78     51.59 o 
   6  13   5      156.19      156.26     67.58 o 
   7  13   5      662.82      615.45     39.65 o 
  -2  14   5      433.40      333.57     91.86 o 
  -1  14   5       25.38       21.69     38.41 o 
   0  14   5       21.99       24.40     39.02 o 
   1  14   5     1600.03     1695.92    352.86 o 
   2  14   5       24.49       23.54     11.71 o 
   3  14   5      651.35      772.80     77.30 o 
   4  14   5      577.37      779.90    142.77 o 
   5  14   5       83.38       58.07     25.90 o 
   6  14   5        4.22        4.18      8.09 o 
  -1  15   5      179.74      151.37     45.59 o 
   0  15   5        5.73       21.44     14.43 o 
   1  15   5       17.16       43.21     15.91 o 
   2  15   5      244.95      219.19     67.50 o 
   3  15   5       12.63        9.10     15.24 o 
   4  15   5      404.11      477.35     36.49 o 
   5  15   5       36.86       18.61      7.96 o 
   6  15   5        0.13      -11.87     12.88 o 
   1  16   5        0.10        0.52      7.08 o 
   2  16   5       23.19        3.17     16.16 o 
   3  16   5       70.28       90.51     39.25 o 
   4  16   5      611.14      590.18    146.01 o 
  -3 -14   6       10.53       22.05     12.48 o 
  -2 -14   6       83.64       73.98     25.76 o 
  -1 -14   6     1936.15     2184.35     88.99 o 
   0 -14   6       32.02       30.58      9.21 o 
  -4 -13   6      188.44      136.54     24.12 o 
  -3 -13   6      109.86      124.48     30.39 o 
  -2 -13   6        8.93       11.30      3.38 o 
  -1 -13   6       49.86       35.98      8.63 o 
   0 -13   6      130.51      135.07     27.21 o 
   1 -13   6       61.98       49.63     17.93 o 
   2 -13   6      502.51      518.87     42.27 o 
  -5 -12   6       85.79       68.59     17.06 o 
  -4 -12   6       55.96       56.79     15.04 o 
  -3 -12   6       23.62       38.22      9.67 o 
  -2 -12   6      249.40      283.36     30.46 o 
  -1 -12   6        2.27        4.40      3.61 o 
   0 -12   6      105.14      130.65     33.49 o 
   1 -12   6       26.30       26.11      9.58 o 
   2 -12   6       37.10       36.88     11.13 o 
   3 -12   6       59.07       66.12     25.86 o 
  -6 -11   6       45.19       59.89     27.11 o 
  -5 -11   6        0.98       14.30      8.30 o 
  -4 -11   6      104.30       99.27     41.95 o 
  -3 -11   6       29.29       39.00     13.18 o 
  -2 -11   6       16.17       13.11      5.68 o 
  -1 -11   6       39.26       62.75     13.88 o 
   0 -11   6       26.88       16.21      4.95 o 
   1 -11   6     1163.39     1016.34     74.25 o 
   2 -11   6      118.66      110.00     24.74 o 
   3 -11   6       54.69       57.27     27.35 o 
   4 -11   6       13.30        4.06     21.11 o 
  -6 -10   6       27.67       27.11     10.32 o 
  -5 -10   6        6.63        9.71      7.69 o 
  -4 -10   6       97.58       62.18     29.81 o 
  -3 -10   6       46.31       52.40      9.85 o 
  -2 -10   6      629.77      654.50     46.50 o 
  -1 -10   6      182.48      191.47     19.22 o 
   0 -10   6      180.33      170.06     16.48 o 
   1 -10   6      291.46      335.98     19.79 o 
   2 -10   6       38.06       41.14      9.02 o 
   3 -10   6      205.69      200.75     20.98 o 
   4 -10   6      146.42      140.11     25.35 o 
   5 -10   6        6.56        1.62      9.91 o 
  -7  -9   6       20.35       19.83     15.31 o 
  -6  -9   6        9.56        1.96      6.34 o 
  -5  -9   6      415.46      357.64     44.71 o 
  -4  -9   6        0.00        5.67      4.52 o 
  -3  -9   6     1671.02     2477.07    237.13 o 
  -2  -9   6        9.63       23.81     14.97 o 
  -1  -9   6      698.42      714.56    105.31 o 
   0  -9   6     1083.48     1036.54     48.25 o 
   1  -9   6        5.20        2.59      2.17 o 
   2  -9   6       10.27        5.61      6.80 o 
   3  -9   6      122.82      106.32     21.05 o 
   4  -9   6      484.40      534.55     44.21 o 
   5  -9   6       28.85       42.24      9.48 o 
   6  -9   6      384.72      429.29     26.61 o 
  -7  -8   6       51.35       44.38     12.54 o 
  -6  -8   6       18.41       18.75      5.40 o 
  -5  -8   6       82.32      102.71     34.19 o 
  -4  -8   6      426.14      483.29     62.38 o 
  -3  -8   6     1399.86     1275.80     58.27 o 
  -2  -8   6      203.73      241.64     32.30 o 
  -1  -8   6        0.61       12.34     16.52 o 
   0  -8   6      623.28      756.05    122.85 o 
   1  -8   6        0.60        3.16      2.32 o 
   2  -8   6     1508.12     1439.93     78.90 o 
   3  -8   6     2558.41     2491.24     79.23 o 
   4  -8   6      159.98      127.82     24.03 o 
   5  -8   6       49.86       54.00      9.48 o 
   6  -8   6       88.82       83.98     15.49 o 
  -7  -7   6      240.12      191.74     49.64 o 
  -6  -7   6      360.79      352.79     40.60 o 
  -5  -7   6      204.30      230.45     62.45 o 
  -4  -7   6       16.79       17.00      6.68 o 
  -3  -7   6       72.55       71.62     30.42 o 
  -2  -7   6      174.31      222.42     32.17 o 
  -1  -7   6        3.41        5.26     15.51 o 
   0  -7   6      146.87      188.97     23.91 o 
   1  -7   6       87.81       94.14     15.13 o 
   2  -7   6     1194.80     1192.58     74.08 o 
   3  -7   6       12.36        9.22      3.80 o 
   4  -7   6      176.71      187.00     19.42 o 
   5  -7   6      484.54      474.31     21.20 o 
   6  -7   6       14.38       15.94      3.78 o 
   7  -7   6      126.14      126.86     24.45 o 
  -7  -6   6      562.00      531.71     16.59 o 
  -6  -6   6     1872.60     1713.22    186.07 o 
  -5  -6   6      294.18      377.81     39.05 o 
  -4  -6   6      462.32      452.53     22.66 o 
  -3  -6   6        4.72       13.42      8.23 o 
  -2  -6   6      348.50      254.32     27.52 o 
  -1  -6   6     3667.52     4780.95    173.86 o 
   0  -6   6      193.28      154.91     58.88 o 
   1  -6   6      634.09      682.46     73.24 o 
   2  -6   6     1209.80     1173.69     79.29 o 
   3  -6   6      944.04      952.53     59.47 o 
   4  -6   6      258.57      223.54     24.78 o 
   5  -6   6        3.34        3.66      2.71 o 
   6  -6   6        8.91       10.68      3.42 o 
   7  -6   6       63.75       56.82     14.35 o 
  -7  -5   6      131.42      119.17     27.45 o 
  -6  -5   6      126.40      102.44     37.30 o 
  -5  -5   6        0.04        0.81      3.24 o 
  -4  -5   6      191.90      204.55     23.13 o 
  -3  -5   6      378.31      356.77     37.63 o 
  -2  -5   6      693.52      633.14     26.57 o 
  -1  -5   6     1927.70     1751.94     88.48 o 
   0  -5   6      719.90      706.05     42.29 o 
   1  -5   6      101.15      115.12     13.83 o 
   2  -5   6       74.68       83.40      3.73 o 
   3  -5   6      237.18      237.03     33.75 o 
   4  -5   6      250.42      251.78     17.40 o 
   5  -5   6     4932.40     5146.20    196.13 o 
   6  -5   6      181.66      184.14     23.32 o 
   7  -5   6        7.35        5.54      3.88 o 
  -8  -4   6       25.26       18.88     10.99 o 
  -7  -4   6      100.53      105.14     34.19 o 
  -6  -4   6      275.62      245.14     55.27 o 
  -5  -4   6        7.88       16.52     28.33 o 
  -4  -4   6      242.64      284.76     31.99 o 
  -3  -4   6       16.25       11.53      5.33 o 
  -2  -4   6      189.22      167.66     25.02 o 
  -1  -4   6     3466.67     3405.27    165.37 o 
   0  -4   6     1514.22     1775.54    131.92 o 
   1  -4   6      172.79      225.46     37.30 o 
   2  -4   6     2458.77     2356.25    184.69 o 
   3  -4   6      120.92      152.01     18.89 o 
   4  -4   6       69.04       73.38     13.87 o 
   5  -4   6       66.73       73.89     21.48 o 
   6  -4   6     1870.88     1881.58    143.65 o 
   7  -4   6      117.76      129.27     29.39 o 
   8  -4   6        5.10       12.15      3.68 o 
  -8  -3   6       38.72       34.93      9.44 o 
  -7  -3   6      261.39      269.77     48.90 o 
  -6  -3   6      223.13      150.65     56.99 o 
  -5  -3   6      495.29      457.31     21.65 o 
  -4  -3   6        4.89        6.77     26.50 o 
  -3  -3   6     2740.61     2902.46     83.83 o 
  -2  -3   6       46.22       60.56     23.07 o 
  -1  -3   6      211.87      247.51     35.88 o 
   0  -3   6     3274.79     3475.07    251.15 o 
   1  -3   6     4293.23     4350.26    308.95 o 
   2  -3   6     4428.84     4848.17    491.01 o 
   3  -3   6        8.39       19.67      6.01 o 
   4  -3   6      485.40      476.27     46.06 o 
   5  -3   6        0.24        2.06      2.53 o 
   6  -3   6       82.55       81.70     10.64 o 
   7  -3   6      867.35      915.72     70.57 o 
   8  -3   6      173.97      183.88     33.02 o 
  -8  -2   6       47.82       40.13     13.89 o 
  -7  -2   6      848.77      909.92    160.51 o 
  -6  -2   6       33.62       39.82     32.84 o 
  -5  -2   6       38.75       30.41     11.96 o 
  -4  -2   6      448.44      455.72     40.18 o 
  -3  -2   6        7.62        0.33     10.86 o 
  -2  -2   6      136.14      221.48     70.61 o 
  -1  -2   6       72.97       65.35      9.24 o 
   0  -2   6      474.98      402.90     43.84 o 
   1  -2   6      480.99      587.82     58.47 o 
   2  -2   6       38.80       47.60      2.54 o 
   3  -2   6      574.97      587.46     40.03 o 
   4  -2   6      508.32      476.61     64.00 o 
   5  -2   6     1560.10     1481.26    112.47 o 
   6  -2   6      171.11      196.07     22.43 o 
   7  -2   6     1819.41     1808.28     98.43 o 
   8  -2   6       55.42       54.60     12.71 o 
  -8  -1   6       53.20       56.31     30.35 o 
  -7  -1   6      349.92      376.42     54.12 o 
  -6  -1   6        2.16       15.89     26.23 o 
  -5  -1   6        1.68        8.98     19.05 o 
  -4  -1   6      340.00      345.74     50.18 o 
  -3  -1   6       77.86      117.58     35.04 o 
  -2  -1   6     2632.35     2857.22    291.38 o 
  -1  -1   6      480.10      549.91    145.81 o 
   0  -1   6      855.04      666.86     67.85 o 
   1  -1   6       74.55       90.24     18.21 o 
   2  -1   6      284.41      292.70     39.86 o 
   3  -1   6        0.13        4.79      2.97 o 
   4  -1   6      875.72      915.86     32.84 o 
   5  -1   6       27.49       29.93     10.59 o 
   6  -1   6      111.21      112.60     14.43 o 
   7  -1   6     1372.28     1359.37    104.44 o 
   8  -1   6       82.01       74.93     18.67 o 
   9  -1   6        4.37        4.19      2.84 o 
  -8   0   6       27.60       19.96      9.78 o 
  -7   0   6       22.71       20.26     27.28 o 
  -6   0   6      380.61      417.27     28.02 o 
  -5   0   6       83.42       41.61     23.97 o 
  -4   0   6      644.16      631.94     47.99 o 
  -3   0   6      245.57      242.70     29.16 o 
  -2   0   6     1170.47     1263.95    139.74 o 
  -1   0   6      568.02      447.37     68.99 o 
   0   0   6       92.98       88.41     23.10 o 
   1   0   6     3800.63     3367.30    219.19 o 
   2   0   6     2809.38     2869.24    185.87 o 
   3   0   6     1907.65     2397.83    169.89 o 
   4   0   6        0.13       -1.01      3.17 o 
   5   0   6       35.19       27.06      5.05 o 
   6   0   6      159.01      151.99     16.42 o 
   7   0   6       60.79       63.27      5.30 o 
   8   0   6     1222.56     1141.05    142.37 o 
   9   0   6      433.68      438.62     28.43 o 
  -7   1   6       40.39       23.60     16.67 o 
  -6   1   6     2977.34     3202.61     49.23 o 
  -5   1   6     1054.96     1017.15     73.38 o 
  -4   1   6      715.01      644.25     53.61 o 
  -3   1   6        0.15       -1.36      3.41 o 
  -2   1   6       28.50       49.75     15.69 o 
  -1   1   6     3968.62     3199.10    207.59 o 
   0   1   6       14.61       15.77     33.89 o 
   1   1   6     3847.81     3727.10    242.18 o 
   2   1   6       14.84       35.03      8.07 o 
   3   1   6      233.14      293.98     39.99 o 
   4   1   6     3144.29     3301.95    156.06 o 
   5   1   6      165.48      165.79     15.57 o 
   6   1   6      389.79      374.63     18.18 o 
   7   1   6       40.49       36.67      8.46 o 
   8   1   6      320.47      326.52     41.15 o 
   9   1   6      688.74      771.13     68.39 o 
  -7   2   6      130.96      106.62     32.98 o 
  -6   2   6        0.08        1.57      9.95 o 
  -5   2   6      353.88      315.07     19.05 o 
  -4   2   6      447.83      452.57     42.89 o 
  -3   2   6     1983.56     1738.60    104.03 o 
  -2   2   6        1.42        0.05     10.08 o 
  -1   2   6       16.21       54.10     38.10 o 
   0   2   6       24.64       11.85     15.95 o 
   1   2   6        1.87       12.10     30.42 o 
   2   2   6       72.90       62.25     12.14 o 
   3   2   6      410.39      461.50     62.32 o 
   4   2   6      279.43      300.61     29.85 o 
   5   2   6      490.39      494.76     45.47 o 
   6   2   6      534.55      524.22     24.80 o 
   7   2   6      169.79      147.20     17.04 o 
   8   2   6      295.32      276.91     22.06 o 
   9   2   6      343.10      344.63     12.07 o 
  -7   3   6      284.93      330.40     25.66 o 
  -6   3   6       59.96       61.82     22.63 o 
  -5   3   6      268.79      305.98     85.01 o 
  -4   3   6      254.57      277.60    114.04 o 
  -3   3   6     1358.12     1333.76    135.63 o 
  -2   3   6        7.19       12.59     13.12 o 
  -1   3   6       74.66       65.90      9.37 o 
   0   3   6     1958.14     1811.12    151.04 o 
   1   3   6      142.02      138.86    116.64 o 
   2   3   6      826.39     1113.38     78.87 o 
   3   3   6      134.75      134.91     13.97 o 
   4   3   6      259.30      233.64     23.65 o 
   6   3   6      208.22      225.02     17.21 o 
   7   3   6       21.23       20.62      5.04 o 
   8   3   6        2.46        4.18      3.84 o 
   9   3   6       38.86       47.07     13.15 o 
  -7   4   6      100.96       89.22     17.88 o 
  -6   4   6      114.97      108.80     31.67 o 
  -5   4   6       12.45       23.22      7.11 o 
  -4   4   6       80.55      101.12     10.85 o 
  -3   4   6      150.86      133.22     13.45 o 
  -2   4   6     1903.05     2142.76    102.51 o 
  -1   4   6      934.98      938.93    183.14 o 
   0   4   6      346.81      333.46     46.23 o 
   1   4   6     1601.53     1609.27    202.12 o 
   2   4   6      918.43     1068.22    129.29 o 
   3   4   6      160.17      193.91     43.74 o 
   4   4   6       10.89        9.68      2.90 o 
   5   4   6       29.25       35.81      9.10 o 
   6   4   6      221.31      211.80     13.36 o 
   7   4   6      797.08      830.05     55.90 o 
   8   4   6       88.76       86.93     30.15 o 
   9   4   6      104.00       91.32     35.07 o 
  -7   5   6        6.58       23.33      8.19 o 
  -6   5   6      206.16      208.93     34.10 o 
  -5   5   6       90.63       96.68     11.34 o 
  -4   5   6     2625.35     2472.84    260.76 o 
  -3   5   6      997.55      859.45     67.11 o 
  -2   5   6      238.53      267.65     32.92 o 
  -1   5   6       70.06       89.82     15.19 o 
   0   5   6     3536.95     3479.10    218.81 o 
   1   5   6     3103.00     3302.07    163.98 o 
   2   5   6        0.56        4.24     10.16 o 
   3   5   6     3347.80     3480.60    184.00 o 
   4   5   6     1096.35     1105.92     86.43 o 
   5   5   6      951.59      992.71     66.98 o 
   6   5   6      137.89      136.82      9.02 o 
   7   5   6      146.92      163.47     18.82 o 
   8   5   6       90.79      100.08     35.54 o 
   9   5   6       54.46       45.79     19.09 o 
  -6   6   6      116.06       99.56     20.80 o 
  -5   6   6      415.23      439.70     40.73 o 
  -4   6   6        0.73        3.42      8.94 o 
  -3   6   6     1138.82     1362.72    170.36 o 
  -2   6   6        4.32        5.82      2.83 o 
  -1   6   6      139.15      121.48     16.11 o 
   0   6   6      108.29       78.91     47.58 o 
   1   6   6      590.25      657.11     60.42 o 
   2   6   6        0.21        5.45      9.01 o 
   3   6   6      472.52      512.58     44.58 o 
   4   6   6      490.39      449.57     42.56 o 
   5   6   6       25.27       34.80      9.22 o 
   6   6   6      466.51      527.69     68.86 o 
   7   6   6       72.47       64.09      5.36 o 
   8   6   6        8.69        7.76      3.24 o 
   9   6   6        3.24        7.35      5.06 o 
  -6   7   6       19.29       22.94      9.34 o 
  -5   7   6       71.35       74.19     10.12 o 
  -4   7   6        0.62        5.18      8.97 o 
  -3   7   6      194.48      226.51     36.44 o 
  -2   7   6     1181.24     1206.42     93.77 o 
  -1   7   6      571.40      645.42     27.13 o 
   0   7   6      445.27      377.97    138.49 o 
   1   7   6        3.05       10.24     10.56 o 
   2   7   6     3218.07     3478.92    204.41 o 
   3   7   6       45.09       61.00     11.74 o 
   4   7   6      782.10      862.21     58.72 o 
   5   7   6        3.67        2.64      6.04 o 
   6   7   6       21.70       15.77      4.95 o 
   7   7   6      516.54      425.79     44.07 o 
   8   7   6       13.05       11.26      7.62 o 
   9   7   6       13.11       18.88      4.72 o 
  -6   8   6       18.91       32.37     18.41 o 
  -5   8   6      431.78      403.05     56.70 o 
  -4   8   6       72.59       51.80     13.48 o 
  -3   8   6       73.90       71.72     12.80 o 
  -2   8   6      382.83      420.33     65.15 o 
  -1   8   6      126.89      113.76     18.77 o 
   0   8   6      755.20      695.36     62.35 o 
   1   8   6      139.69      189.80     25.92 o 
   2   8   6      154.11      193.49     27.13 o 
   3   8   6     2868.20     3160.00    190.40 o 
   4   8   6      156.30      166.82     19.53 o 
   5   8   6      396.33      422.57     21.31 o 
   6   8   6       37.04       37.01      3.79 o 
   7   8   6      207.19      221.11     24.77 o 
   8   8   6        0.15        3.87      2.21 o 
   9   8   6       13.82       21.18      6.00 o 
  -5   9   6      286.52      371.20    125.71 o 
  -4   9   6     1385.95     1819.44    215.14 o 
  -3   9   6        9.48       -1.21     10.25 o 
  -2   9   6       14.69       17.27      8.40 o 
  -1   9   6      289.30      223.47     22.74 o 
   0   9   6     1262.54     1193.32     99.60 o 
   1   9   6      161.82      172.78     37.74 o 
   2   9   6      511.49      441.57     60.51 o 
   3   9   6      620.45      638.30     62.91 o 
   4   9   6      123.52      145.86     22.14 o 
   5   9   6        6.05       13.69      4.77 o 
   6   9   6      307.25      343.04     28.57 o 
   7   9   6      274.46      294.45     33.44 o 
   8   9   6      227.55      252.09     38.31 o 
   9   9   6      109.03       90.17     33.32 o 
  -5  10   6       35.44       72.50     31.97 o 
  -4  10   6       84.65       82.75     44.17 o 
  -3  10   6      127.08      159.16     56.45 o 
  -2  10   6      114.20      150.33     76.88 o 
  -1  10   6      837.32     1039.08     62.38 o 
   0  10   6     2702.43     2858.17    145.30 o 
   1  10   6      207.40      204.75     25.60 o 
   2  10   6       25.51       19.87      8.06 o 
   3  10   6      336.82      345.52     22.14 o 
   4  10   6        1.23        2.74     11.80 o 
   5  10   6        0.53       -1.26      3.34 o 
   6  10   6       49.01       42.51      6.88 o 
   7  10   6       68.15       57.02     16.57 o 
   8  10   6      330.10      340.44     29.54 o 
  -4  11   6       37.57       28.93     28.60 o 
  -3  11   6      130.88      177.03     64.07 o 
  -2  11   6       65.79       97.05     59.69 o 
  -1  11   6       94.45       84.10     35.74 o 
   0  11   6      893.50     1029.95    126.35 o 
   1  11   6      500.00      484.79     30.21 o 
   2  11   6      399.63      444.19     84.22 o 
   3  11   6      122.12      131.53     20.33 o 
   4  11   6      112.18      105.74     15.40 o 
   5  11   6      414.41      424.56     30.97 o 
   6  11   6      168.10      197.78     21.41 o 
   7  11   6       19.84       22.05      4.45 o 
   8  11   6       17.85       25.75      7.56 o 
  -3  12   6      192.29      232.54     87.34 o 
  -2  12   6       29.43       22.39     11.53 o 
  -1  12   6       13.02       21.18     19.69 o 
   0  12   6       65.63      111.75     43.64 o 
   1  12   6        3.35       -2.53     13.65 o 
   2  12   6     1473.02     1852.46    150.55 o 
   3  12   6        1.19       15.72      8.87 o 
   4  12   6      146.45      148.00     53.00 o 
   5  12   6        0.84        5.52      3.84 o 
   6  12   6      132.38      125.37     31.05 o 
   7  12   6       13.30       12.36      6.42 o 
   8  12   6      106.09       84.81     15.47 o 
  -3  13   6        0.36       10.99     14.50 o 
  -2  13   6      188.73      212.17     89.63 o 
  -1  13   6        0.93       -4.18     20.37 o 
   0  13   6       90.12       98.76     53.94 o 
   1  13   6      231.38      245.51     50.68 o 
   2  13   6      155.17      172.29     62.07 o 
   3  13   6      218.34      209.56     52.97 o 
   4  13   6       85.65       79.65     37.50 o 
   5  13   6      237.56      227.48     31.77 o 
   6  13   6       68.83       59.69     26.10 o 
   7  13   6       10.02        9.48      4.97 o 
  -2  14   6       49.91       65.89     43.30 o 
  -1  14   6       18.73        3.57      9.91 o 
   0  14   6       69.16       59.51     33.11 o 
   1  14   6      550.67      481.00     67.12 o 
   2  14   6     2072.88     2808.46    287.64 o 
   3  14   6       18.95       28.65     15.68 o 
   4  14   6        1.93      -17.74     27.11 o 
   5  14   6      769.40     1050.95    177.57 o 
   6  14   6       31.87       15.24     10.32 o 
  -1  15   6      281.04      313.87    101.84 o 
   0  15   6        4.37        3.00     24.78 o 
   1  15   6        3.59       15.65     27.48 o 
   2  15   6        2.97       -8.78     21.18 o 
   3  15   6      376.83      386.58    180.27 o 
   4  15   6       34.01       63.19     22.19 o 
   5  15   6        0.09       13.42     13.62 o 
   6  15   6        1.69        3.64      6.54 o 
   1  16   6        4.90       12.53      5.05 o 
   2  16   6       14.79       12.25     13.32 o 
   3  16   6       11.22       69.40     31.70 o 
   4  16   6       29.10       26.17     32.17 o 
  -3 -13   7        1.46        9.75      5.51 o 
  -2 -13   7        0.05        3.75      2.31 o 
  -1 -13   7      551.55      555.25     13.42 o 
   0 -13   7      108.00       83.84     26.71 o 
   1 -13   7        8.59        6.81      2.12 o 
   2 -13   7        0.77        7.85      5.22 o 
  -4 -12   7       99.78       84.98     25.90 o 
  -3 -12   7      237.18      263.90     37.59 o 
  -2 -12   7       40.76       44.36     11.19 o 
  -1 -12   7        8.96        9.88      3.74 o 
   0 -12   7       33.23       30.72      4.56 o 
   1 -12   7      171.37      138.01     27.68 o 
   2 -12   7      122.82      141.82     33.09 o 
   3 -12   7       16.53       18.91     12.00 o 
  -5 -11   7      180.05      157.88     17.74 o 
  -4 -11   7      236.48      261.67     47.48 o 
  -3 -11   7       39.49       35.78      9.16 o 
  -2 -11   7      364.23      426.66     28.67 o 
  -1 -11   7        9.69       10.52      5.69 o 
   0 -11   7        1.59        9.98      3.16 o 
   1 -11   7      547.36      453.79     43.33 o 
   2 -11   7        2.18        3.13      2.30 o 
   3 -11   7       17.89       15.97      5.89 o 
   4 -11   7      255.70      264.64     25.36 o 
  -6 -10   7      169.29      211.09     23.13 o 
  -5 -10   7        5.24        5.33      4.65 o 
  -4 -10   7        7.64        4.72      7.28 o 
  -3 -10   7      147.04      162.06     29.13 o 
  -2 -10   7        5.67        1.96     15.98 o 
  -1 -10   7       24.28       26.29      7.89 o 
   0 -10   7       29.72       28.53      5.87 o 
   2 -10   7        0.80        4.34      1.59 o 
   3 -10   7      169.98      144.72     28.32 o 
   4 -10   7      123.27      119.69     22.89 o 
   5 -10   7      191.49      241.91     39.93 o 
  -6  -9   7        0.13        7.82      5.13 o 
  -5  -9   7       49.15       61.71     25.02 o 
  -4  -9   7        0.73        4.32      5.73 o 
  -3  -9   7      173.25      164.15     43.30 o 
  -2  -9   7      135.64      165.16     36.89 o 
  -1  -9   7      102.28      120.65     30.01 o 
   0  -9   7        1.91        1.66      6.88 o 
   1  -9   7      128.32       83.23      9.32 o 
   2  -9   7      754.34      718.77     45.52 o 
   3  -9   7     1426.03     1453.19     76.02 o 
   4  -9   7      166.37      166.24     30.09 o 
   5  -9   7      200.40      188.04     33.64 o 
  -7  -8   7       21.76       27.58      7.62 o 
  -6  -8   7       92.47       81.60     29.07 o 
  -5  -8   7      295.61      248.86     29.40 o 
  -4  -8   7      926.77     1012.44    114.04 o 
  -3  -8   7        0.33       11.87     12.68 o 
  -2  -8   7      558.12      571.70     36.28 o 
  -1  -8   7      335.70      422.99     44.04 o 
   0  -8   7       73.57       98.76     21.14 o 
   1  -8   7        0.66       -0.46      4.81 o 
   2  -8   7        9.37        7.81      2.43 o 
   3  -8   7      252.94      234.15     23.28 o 
   4  -8   7        0.19        2.44      3.33 o 
   5  -8   7      121.60      136.61     31.84 o 
   6  -8   7      769.62      892.57     55.63 o 
  -7  -7   7        5.20        6.14      5.06 o 
  -6  -7   7       10.84       15.24      5.33 o 
  -5  -7   7      313.16      284.13     42.08 o 
  -4  -7   7        3.11        4.99      3.84 o 
  -3  -7   7     1131.07     1017.02     47.95 o 
  -2  -7   7     1039.35     1176.45     84.44 o 
  -1  -7   7      497.53      463.66     56.79 o 
   0  -7   7        4.44        3.24     14.10 o 
   1  -7   7      285.16      233.84     27.75 o 
   2  -7   7      817.37      791.43     83.97 o 
   3  -7   7     2251.89     2386.76     84.73 o 
   4  -7   7      424.97      429.28     43.97 o 
   5  -7   7       12.86        9.71      6.98 o 
   6  -7   7       54.84       53.05      8.96 o 
  -7  -6   7      200.55      220.60     22.46 o 
  -6  -6   7      743.71      793.92    141.16 o 
  -5  -6   7       55.05       80.73     18.95 o 
  -4  -6   7      147.55      121.33     20.50 o 
  -3  -6   7       51.28       23.20     11.73 o 
  -2  -6   7      145.31      153.56     26.03 o 
  -1  -6   7      144.17      135.76     23.33 o 
   0  -6   7     2453.34     2557.46    257.63 o 
   1  -6   7       48.46       52.16      9.35 o 
   2  -6   7      483.52      427.53     30.11 o 
   3  -6   7     1138.80     1202.36     47.79 o 
   4  -6   7     1194.44     1249.30     85.57 o 
   5  -6   7       81.47       93.05     11.18 o 
   6  -6   7       62.78       61.60      4.89 o 
   7  -6   7        1.30        3.54      2.23 o 
  -7  -5   7        2.42        5.60      3.17 o 
  -6  -5   7       34.26       31.16     12.21 o 
  -5  -5   7      727.94      862.04     83.29 o 
  -4  -5   7      708.94      717.92     34.26 o 
  -3  -5   7       25.58       29.34     14.84 o 
  -2  -5   7     1120.58     1608.89    156.33 o 
  -1  -5   7      177.99      239.89     42.76 o 
   0  -5   7     3302.75     3077.98    114.72 o 
   1  -5   7      387.26      415.44     55.57 o 
   2  -5   7       59.73       64.00     10.32 o 
   3  -5   7     2336.80     2562.09    206.84 o 
   4  -5   7      574.13      614.90     32.71 o 
   5  -5   7      298.24      315.51     53.65 o 
   6  -5   7       34.10       28.53      7.36 o 
   7  -5   7      271.71      288.37     15.11 o 
  -7  -4   7        9.34       -0.27      6.00 o 
  -6  -4   7        2.88        5.22     10.93 o 
  -5  -4   7      405.77      433.69     57.73 o 
  -4  -4   7        0.16        0.34      4.65 o 
  -3  -4   7       77.98       94.35     20.57 o 
  -2  -4   7      178.92      182.83     29.61 o 
  -1  -4   7      279.81      240.03     37.90 o 
   0  -4   7      118.33      131.17     25.76 o 
   1  -4   7       27.75        8.03      8.50 o 
   2  -4   7     2595.87     3117.85     75.92 o 
   3  -4   7      592.10      572.11     39.88 o 
   4  -4   7       54.27       63.15     11.30 o 
   5  -4   7      126.52      122.21     14.30 o 
   6  -4   7      696.78      733.31     32.44 o 
   7  -4   7      170.92      174.97     39.67 o 
   8  -4   7       73.39       70.74     13.73 o 
  -7  -3   7       34.32       31.16      9.04 o 
  -6  -3   7       74.34       83.09     41.92 o 
  -5  -3   7      325.80      395.42     23.82 o 
  -4  -3   7      756.88      897.93    165.50 o 
  -3  -3   7      121.53       86.60     17.14 o 
  -2  -3   7       58.36       57.53     21.38 o 
  -1  -3   7        6.56        5.60     10.59 o 
   0  -3   7      632.40      637.46     90.84 o 
   1  -3   7     5438.69     5271.92    250.61 o 
   2  -3   7        4.26        2.02      3.24 o 
   3  -3   7       62.54       69.13      4.97 o 
   4  -3   7        3.99        8.36      6.20 o 
   5  -3   7      750.67      797.98     26.42 o 
   6  -3   7      917.76      943.69     63.70 o 
   7  -3   7      271.27      278.73     24.48 o 
   8  -3   7      146.88      153.54     14.96 o 
  -7  -2   7       95.59       80.46     31.90 o 
  -6  -2   7       96.29       94.99     22.93 o 
  -5  -2   7       89.90       70.95     23.84 o 
  -4  -2   7        7.59       15.20     12.54 o 
  -3  -2   7       46.39       80.60     57.39 o 
  -2  -2   7      188.92      164.11     24.01 o 
  -1  -2   7      229.62      233.48     33.99 o 
   0  -2   7     4109.64     3790.97    272.94 o 
   1  -2   7      226.81      272.60     39.59 o 
   2  -2   7       20.82       20.97     10.25 o 
   3  -2   7      182.28      225.44     24.09 o 
   4  -2   7      937.56      915.18     89.02 o 
   5  -2   7      399.94      389.91     19.10 o 
   6  -2   7     2313.45     2263.41     87.32 o 
   7  -2   7      114.56      126.44     13.79 o 
   8  -2   7      196.42      177.10     32.49 o 
  -7  -1   7       15.84       23.85     12.07 o 
  -6  -1   7        6.31       11.91     14.80 o 
  -5  -1   7       74.10       75.76     23.64 o 
  -4  -1   7      335.98      429.00     46.74 o 
  -3  -1   7       48.88       82.48     10.02 o 
  -2  -1   7      688.61      684.88     89.77 o 
  -1  -1   7       79.56       55.51     15.71 o 
   0  -1   7     1043.16      913.63     71.49 o 
   1  -1   7       52.22       35.20     13.22 o 
   2  -1   7     1251.84     1523.78    108.99 o 
   3  -1   7      637.01      567.12      7.28 o 
   4  -1   7     1812.52     1839.54     65.01 o 
   5  -1   7      253.19      212.98     28.12 o 
   6  -1   7        2.07        3.23      1.63 o 
   7  -1   7     2243.79     2387.28     96.72 o 
   8  -1   7       45.01       46.36      9.48 o 
  -7   0   7      505.36      492.60     65.08 o 
  -6   0   7       27.47       30.55     49.77 o 
  -5   0   7        5.61        1.88      9.68 o 
  -4   0   7      583.73      558.74     49.62 o 
  -3   0   7     1019.60     1112.41     41.52 o 
  -2   0   7        0.84        5.35     39.02 o 
  -1   0   7      998.09     1176.84    181.52 o 
   0   0   7      106.09       95.13     34.09 o 
   1   0   7     1789.08     1466.05    105.61 o 
   2   0   7     1513.58     1747.62    124.56 o 
   3   0   7      455.01      524.36     73.38 o 
   4   0   7       81.04       78.91     10.66 o 
   5   0   7      147.84      170.49     18.68 o 
   6   0   7      164.82      172.31     25.90 o 
   7   0   7      207.15      170.92     29.52 o 
   8   0   7      450.41      438.74     55.03 o 
   9   0   7       41.13       44.56     11.40 o 
  -7   1   7      333.03      295.95     12.12 o 
  -6   1   7        6.94       13.96      6.98 o 
  -5   1   7       51.58       44.91     16.83 o 
  -4   1   7       14.69       27.41      8.36 o 
  -3   1   7      109.38      116.61     16.15 o 
  -2   1   7     1994.32     2862.73    113.38 o 
  -1   1   7     1825.07     2147.89    257.12 o 
   0   1   7      238.33      237.02     52.33 o 
   1   1   7     3649.94     3348.21    218.17 o 
   2   1   7      356.47      392.58     53.55 o 
   3   1   7     6326.74     6560.33    463.12 o 
   4   1   7     1808.28     1743.37     83.70 o 
   5   1   7       25.39       36.08     15.58 o 
   6   1   7      237.76      257.55     31.74 o 
   7   1   7      617.30      657.66     51.02 o 
   8   1   7       83.70       74.60     16.65 o 
   9   1   7      138.88      140.82     16.39 o 
  -7   2   7       11.20        9.67      5.84 o 
  -6   2   7      139.13       83.84     33.52 o 
  -5   2   7     1700.14     1388.05    234.80 o 
  -4   2   7      356.00      272.17     43.13 o 
  -3   2   7     1135.30     1313.75     96.79 o 
  -2   2   7        1.41        5.13     26.81 o 
  -1   2   7     2087.72     2347.78    133.65 o 
   0   2   7      170.74      269.54     95.67 o 
   1   2   7     1422.83     1366.33     76.09 o 
   2   2   7       20.35       29.40      4.59 o 
   3   2   7        8.06        6.60      2.25 o 
   4   2   7       90.37       97.39     17.20 o 
   5   2   7      116.98      115.26     14.10 o 
   6   2   7      181.97      201.85     22.26 o 
   7   2   7       34.37       28.47      5.76 o 
   8   2   7       77.17       79.25     20.77 o 
   9   2   7      129.98      121.33     27.85 o 
  -7   3   7        0.03        3.74     20.94 o 
  -6   3   7      101.04       76.65     28.36 o 
  -5   3   7     1591.80     1581.46    110.47 o 
  -4   3   7       17.85       12.66     11.09 o 
  -2   3   7      293.57      265.79     59.72 o 
  -1   3   7     2443.73     2914.10    247.81 o 
   0   3   7      735.12      859.20     63.54 o 
   1   3   7      126.19      205.80     29.94 o 
   2   3   7      128.74       97.06     19.22 o 
   3   3   7      237.30      340.51     46.33 o 
   4   3   7      511.13      486.20     48.46 o 
   5   3   7      305.77      348.03     25.49 o 
   6   3   7      112.79      126.55     10.04 o 
   7   3   7       99.10       91.38     10.83 o 
   8   3   7       82.36       62.43     18.12 o 
   9   3   7      268.44      308.61     11.94 o 
  -7   4   7      502.32      532.14     43.68 o 
  -6   4   7      452.19      442.84     72.29 o 
  -5   4   7      305.44      370.29     63.90 o 
  -4   4   7       83.26      103.79     47.11 o 
  -3   4   7      685.36      756.73     64.83 o 
  -2   4   7       71.96       70.39     19.69 o 
  -1   4   7       11.34       17.06     20.43 o 
   0   4   7       41.23       12.08     17.94 o 
   1   4   7        5.99       14.06     26.77 o 
   2   4   7     1136.69     1253.21    229.07 o 
   3   4   7      744.70      786.92     69.94 o 
   4   4   7       10.70       17.20      3.45 o 
   5   4   7      177.71      182.37     14.14 o 
   6   4   7     1344.64     1365.17     62.89 o 
   7   4   7     1698.53     1670.39    117.48 o 
   8   4   7      199.69      207.05     24.55 o 
   9   4   7        5.09        6.74      3.10 o 
  -6   5   7      205.44      216.29     33.32 o 
  -5   5   7       81.58       84.61     36.59 o 
  -4   5   7     2892.14     2689.24    144.39 o 
  -3   5   7       35.52       44.23     17.03 o 
  -2   5   7      260.85      270.15     38.51 o 
  -1   5   7        3.70       -1.09      5.95 o 
   0   5   7     3277.74     3832.12    353.46 o 
   1   5   7     1031.36     1173.47    237.80 o 
   2   5   7      940.28      851.90     49.02 o 
   3   5   7     4379.54     4200.81    141.88 o 
   4   5   7      145.34      153.12     15.39 o 
   5   5   7      160.50      144.84     11.51 o 
   6   5   7        6.61        4.98      2.40 o 
   7   5   7      216.90      205.79     23.52 o 
   8   5   7      203.18      208.06     24.08 o 
   9   5   7      281.31      310.77     12.27 o 
  -6   6   7      113.99      110.61     25.07 o 
  -5   6   7      262.44      208.19     32.95 o 
  -4   6   7      126.25      123.20     18.98 o 
  -3   6   7      212.09      196.44     33.75 o 
  -2   6   7     2759.34     2795.46     25.29 o 
  -1   6   7      279.16      274.07     56.01 o 
   1   6   7        0.22        5.04      8.13 o 
   2   6   7     2836.55     3268.59    134.84 o 
   3   6   7     4428.24     4869.49    235.44 o 
   4   6   7      394.42      453.64     42.59 o 
   5   6   7     2033.61     2117.00    160.04 o 
   6   6   7       97.69      109.03     14.34 o 
   7   6   7      139.84      158.31     28.06 o 
   8   6   7      239.77      257.76     46.20 o 
   9   6   7       13.02       11.40      6.20 o 
  -6   7   7       40.78       28.87     11.16 o 
  -5   7   7        2.51        4.09      5.40 o 
  -4   7   7      322.85      314.10     63.54 o 
  -3   7   7      141.64      103.81     14.54 o 
  -2   7   7      163.55      135.22     14.83 o 
  -1   7   7       46.35       46.87     11.64 o 
   0   7   7     1307.41     1230.26     60.50 o 
   1   7   7     1569.63     1767.84     59.44 o 
   2   7   7      689.65      920.60     46.25 o 
   3   7   7      904.56     1137.81     37.69 o 
   4   7   7     1483.95     1554.44    105.63 o 
   5   7   7      305.92      311.04     29.39 o 
   6   7   7      581.06      608.52     23.61 o 
   7   7   7        7.83        5.62      3.14 o 
   8   7   7        3.87        3.03      5.33 o 
   9   7   7      109.20      110.06     25.22 o 
  -5   8   7       40.30       39.25     17.80 o 
  -4   8   7       56.79       54.00     16.49 o 
  -3   8   7     1934.66     2039.35    166.68 o 
  -1   8   7       23.76       23.45      8.12 o 
   0   8   7       11.99        7.34      4.72 o 
   1   8   7      730.01      823.66     64.32 o 
   2   8   7       81.67      102.42     12.92 o 
   3   8   7      210.11      242.60     69.27 o 
   4   8   7      321.61      333.34     32.15 o 
   5   8   7      103.85      116.10     14.17 o 
   6   8   7        0.93        2.35      2.37 o 
   7   8   7       60.35       54.78     15.29 o 
   8   8   7      689.55      749.75    122.07 o 
   9   8   7      731.18      818.41     72.16 o 
  -5   9   7      206.22       94.01     44.65 o 
  -4   9   7      155.92      163.21     84.50 o 
  -3   9   7      148.39      130.50     39.72 o 
  -2   9   7      282.38      224.85     92.87 o 
  -1   9   7        7.60       14.23      9.85 o 
   0   9   7      146.48      133.46     16.17 o 
   1   9   7       31.32       32.89      5.40 o 
   2   9   7       34.30       37.82      7.01 o 
   3   9   7      324.52      380.28     55.01 o 
   4   9   7     1800.88     1858.70     84.31 o 
   5   9   7       68.68       73.69     17.03 o 
   6   9   7      188.81      175.65     20.82 o 
   7   9   7       17.49       11.70      3.81 o 
   8   9   7       11.05        8.16      4.18 o 
   9   9   7       75.96       68.59     22.66 o 
  -4  10   7      390.87      313.06     81.27 o 
  -3  10   7       76.01       48.83     23.60 o 
  -2  10   7      749.22      869.86    103.05 o 
  -1  10   7        1.52       40.20     23.07 o 
   0  10   7      801.33      709.88     56.38 o 
   1  10   7       28.27       32.23     22.19 o 
   2  10   7     1001.65      828.27     88.67 o 
   3  10   7      263.32      267.12     59.09 o 
   4  10   7      522.94      494.30     18.48 o 
   5  10   7      207.37      205.80     23.89 o 
   6  10   7        0.16        2.83      4.62 o 
   7  10   7      107.40      122.77     29.68 o 
   8  10   7       79.39       90.24     23.27 o 
  -4  11   7        9.00        1.62     18.75 o 
  -3  11   7        6.07       10.99     15.11 o 
  -2  11   7      449.50      498.66    153.83 o 
  -1  11   7       24.93       19.69     12.48 o 
   0  11   7     2418.56     2205.36    160.24 o 
   1  11   7      297.06      371.15     73.15 o 
   2  11   7       80.08       70.40     31.02 o 
   3  11   7        0.87       21.44     15.30 o 
   4  11   7      808.20      946.14     57.89 o 
   5  11   7       67.62       76.28      3.81 o 
   6  11   7        0.80        2.11      6.47 o 
   7  11   7        7.59        7.79      2.33 o 
   8  11   7       35.82       42.27      9.66 o 
  -3  12   7        1.01        6.00     14.97 o 
  -2  12   7        3.66       12.88     14.84 o 
  -1  12   7      483.79      559.02    115.60 o 
   0  12   7      892.53      811.51     78.58 o 
   1  12   7     1608.30     2323.56     78.91 o 
   2  12   7      110.33       69.44     28.80 o 
   3  12   7       37.14       26.92     23.00 o 
   4  12   7       15.84       14.76     15.74 o 
   5  12   7        8.33       11.34      3.50 o 
   6  12   7       14.49        9.26      2.94 o 
   7  12   7       22.81       15.83      5.13 o 
   8  12   7       32.95       37.81     13.69 o 
  -2  13   7        5.48       19.09     21.38 o 
  -1  13   7      615.45      702.54    122.20 o 
   0  13   7      121.66      156.96     47.04 o 
   1  13   7       23.33       32.26     19.95 o 
   2  13   7      689.33      685.13     59.32 o 
   3  13   7       85.22      117.33     60.78 o 
   4  13   7      237.02      167.12    124.63 o 
   5  13   7        3.85       14.30     15.51 o 
   6  13   7        0.84        6.95      9.91 o 
   7  13   7      171.60      180.00     20.60 o 
  -1  14   7       15.75       19.96     19.83 o 
   0  14   7      423.14      341.94     77.41 o 
   1  14   7        9.93       25.98     59.38 o 
   2  14   7     2429.47     2451.26    310.16 o 
   3  14   7       47.18       19.64     42.62 o 
   4  14   7       52.40       68.99     25.49 o 
   5  14   7      240.45      168.94    104.67 o 
   6  14   7      116.58      142.50     31.23 o 
   0  15   7      179.81      109.46     44.94 o 
   1  15   7        2.30       15.19     53.48 o 
   2  15   7       53.44       76.74     33.08 o 
   3  15   7        0.31        6.16     28.26 o 
   4  15   7       10.11       31.16     25.09 o 
   5  15   7       30.30       38.91     21.31 o 
   2  16   7       38.64        9.58     50.24 o 
   3  16   7      361.10      425.76    127.67 o 
   4  16   7      369.76      309.02    144.06 o 
  -2 -13   8      228.15      232.23     24.12 o 
  -1 -13   8       76.94       68.40     24.48 o 
   0 -13   8       15.78       17.06      4.81 o 
   1 -13   8       43.92       38.14     10.05 o 
  -4 -12   8       80.72       45.79     17.40 o 
  -3 -12   8      323.64      350.46     27.99 o 
  -2 -12   8        2.62       10.25      4.69 o 
  -1 -12   8      745.05      735.78     97.54 o 
   0 -12   8       25.36       14.20      4.17 o 
   1 -12   8      122.81      116.47     26.11 o 
   2 -12   8      115.78       91.77     20.47 o 
  -5 -11   8      233.01      330.33     36.69 o 
  -4 -11   8        9.38       28.93     17.53 o 
  -3 -11   8      133.70      155.79     41.75 o 
  -2 -11   8      139.01      184.18     45.22 o 
  -1 -11   8      279.09      331.87     34.67 o 
   0 -11   8      660.97      653.71     66.64 o 
   1 -11   8       53.86       60.17      7.00 o 
   2 -11   8      220.09      205.39     21.12 o 
   3 -11   8       69.04       72.73     10.80 o 
  -5 -10   8        0.90        5.53      7.55 o 
  -4 -10   8      147.89      178.45     18.88 o 
  -3 -10   8        0.64        9.91     13.02 o 
  -2 -10   8        2.72       18.95     15.65 o 
  -1 -10   8      105.81      144.61     31.08 o 
   0 -10   8       21.05       13.58      4.05 o 
   1 -10   8      338.64      302.71     23.61 o 
   2 -10   8      210.34      181.64     16.03 o 
   3 -10   8        8.36        4.63      3.31 o 
   4 -10   8      141.45      147.97     26.98 o 
  -6  -9   8        0.95       13.96      8.30 o 
  -5  -9   8       63.55       60.70     21.31 o 
  -4  -9   8       97.43       75.87     26.98 o 
  -3  -9   8      413.52      458.06     35.61 o 
  -2  -9   8       54.79       56.25     19.09 o 
  -1  -9   8      193.37      259.85     48.69 o 
   0  -9   8       42.08       35.01     12.27 o 
   1  -9   8      150.60      108.68     30.99 o 
   2  -9   8        4.69        1.71      2.34 o 
   3  -9   8      151.93      170.52     21.27 o 
   4  -9   8       33.79       33.83      7.96 o 
   5  -9   8       31.64       25.74      6.32 o 
  -6  -8   8      312.63      323.25     15.11 o 
  -5  -8   8      472.11      485.11     87.74 o 
  -4  -8   8       49.56       36.69     18.41 o 
  -3  -8   8       49.68       50.45     15.24 o 
  -2  -8   8      112.69      114.99     27.11 o 
  -1  -8   8       48.34       86.33     23.87 o 
   0  -8   8      184.92      261.21     46.84 o 
   1  -8   8       82.04       88.80     22.49 o 
   2  -8   8     1175.62     1149.32     86.36 o 
   3  -8   8      275.70      236.57     33.42 o 
   4  -8   8        2.29        2.30      2.14 o 
   5  -8   8      248.95      220.02     26.17 o 
   6  -8   8       66.51       58.26     14.61 o 
  -6  -7   8      219.26      240.16     12.88 o 
  -5  -7   8       16.03       13.62      7.28 o 
  -4  -7   8      221.66      216.29     56.25 o 
  -3  -7   8     1409.09     2168.25    125.71 o 
  -2  -7   8       67.81       73.31     25.83 o 
  -1  -7   8       68.92       76.07     20.23 o 
   0  -7   8      147.01      189.92     31.02 o 
   1  -7   8      211.95      241.69     22.83 o 
   2  -7   8       18.21        8.10      5.27 o 
   3  -7   8     1400.60     1429.08    110.03 o 
   4  -7   8      175.08      168.32     24.70 o 
   5  -7   8      206.15      214.85     34.35 o 
   6  -7   8      274.21      254.31     55.10 o 
  -7  -6   8      570.98      522.81     46.06 o 
  -6  -6   8        2.31       -1.69      6.88 o 
  -5  -6   8       58.26       61.37     31.23 o 
  -4  -6   8      109.66      121.33     21.51 o 
  -3  -6   8       89.76      108.65     38.44 o 
  -2  -6   8        2.69       33.18     14.63 o 
  -1  -6   8      504.19      568.80     69.20 o 
   0  -6   8       32.70       30.15     17.00 o 
   1  -6   8      311.36      332.31     31.28 o 
   2  -6   8      149.68      143.49     11.96 o 
   3  -6   8      244.61      277.27     47.85 o 
   4  -6   8      276.10      286.59     28.02 o 
   5  -6   8      294.84      304.28     31.54 o 
   6  -6   8       14.19       16.81      4.40 o 
   7  -6   8       32.73       40.77     11.03 o 
  -7  -5   8      266.36      236.32     24.41 o 
  -6  -5   8      240.98      288.58     52.33 o 
  -5  -5   8      782.04      797.57     49.64 o 
  -4  -5   8      346.80      385.03     25.97 o 
  -3  -5   8      699.64      693.03     48.56 o 
  -2  -5   8      202.73      226.27     36.01 o 
  -1  -5   8     1581.97     1767.38    176.83 o 
   0  -5   8       72.90       89.09     26.10 o 
   1  -5   8       29.53       27.04     10.12 o 
   2  -5   8       21.30       32.74      9.34 o 
   3  -5   8       83.88       84.21     10.40 o 
   4  -5   8      397.64      364.97     28.09 o 
   5  -5   8      844.00      862.96     67.86 o 
   6  -5   8       17.32       11.36      4.54 o 
   7  -5   8        0.06       -2.49      3.40 o 
  -7  -4   8      134.14      169.82     32.57 o 
  -6  -4   8      110.37      121.06     49.70 o 
  -5  -4   8        8.32        6.75     16.35 o 
  -4  -4   8      138.88      144.66     40.20 o 
  -3  -4   8      141.63      164.63     22.26 o 
  -2  -4   8      268.77      362.03     43.63 o 
  -1  -4   8      439.33      659.38     40.40 o 
   0  -4   8      909.61      852.94     42.08 o 
   1  -4   8      227.06      215.34     31.70 o 
   2  -4   8      119.44      117.13     11.62 o 
   3  -4   8       42.94       44.42     11.23 o 
   4  -4   8        8.39       11.56      8.13 o 
   5  -4   8       66.01       68.74      8.27 o 
   6  -4   8      100.01      100.77     21.30 o 
   7  -4   8       66.36       65.33     11.96 o 
   8  -4   8       10.08        7.49      2.89 o 
  -7  -3   8       90.92      119.57     37.77 o 
  -6  -3   8      225.03      242.91     52.13 o 
  -5  -3   8      321.57      251.45     79.58 o 
  -4  -3   8        5.20        0.14      8.67 o 
  -3  -3   8       48.25      108.43     32.07 o 
  -2  -3   8      535.21      445.39     44.38 o 
  -1  -3   8      812.93      634.36     32.78 o 
   0  -3   8      269.91      286.29     44.24 o 
   1  -3   8       11.12        5.26      9.24 o 
   2  -3   8      286.35      282.38     38.78 o 
   3  -3   8      815.28      880.49     60.07 o 
   4  -3   8      153.78      164.39     17.78 o 
   5  -3   8     2189.74     2489.14     85.92 o 
   6  -3   8      480.64      439.80     47.75 o 
   7  -3   8      256.35      243.65     30.97 o 
   8  -3   8        8.05        7.26      3.61 o 
  -7  -2   8       16.40        9.85      5.26 o 
  -6  -2   8       31.48       24.16     35.14 o 
  -5  -2   8      571.86      647.52     61.14 o 
  -4  -2   8      476.06      488.63     27.01 o 
  -3  -2   8      121.97      144.87     73.58 o 
  -2  -2   8     1043.68      984.62    119.34 o 
  -1  -2   8       22.12       12.07     11.53 o 
   0  -2   8        2.46       10.18     16.93 o 
   1  -2   8      201.20      155.99     23.87 o 
   2  -2   8     3350.38     3080.88    146.89 o 
   3  -2   8      926.83     1154.30     29.97 o 
   4  -2   8       11.93        8.83      7.96 o 
   5  -2   8        6.27        6.88      5.53 o 
   6  -2   8     2633.83     2894.15    107.30 o 
   7  -2   8       15.12       16.42      5.76 o 
   8  -2   8      312.05      283.61     12.85 o 
  -7  -1   8        4.27        9.42      6.00 o 
  -6  -1   8      209.75      237.95     71.49 o 
  -5  -1   8        1.69        5.56      7.50 o 
  -4  -1   8      345.78      398.25     84.88 o 
  -3  -1   8      670.58      756.17    131.98 o 
  -2  -1   8     2408.09     2325.51    206.54 o 
  -1  -1   8     1140.48     1227.80    144.09 o 
   0  -1   8      260.15      249.53     40.40 o 
   1  -1   8      474.37      412.61     59.82 o 
   2  -1   8     1789.47     1693.13     83.09 o 
   3  -1   8       62.96       65.61      5.13 o 
   4  -1   8      822.56      908.85     87.07 o 
   5  -1   8      189.69      216.49     24.28 o 
   6  -1   8       16.46       26.16      5.41 o 
   7  -1   8       30.99       28.71      5.91 o 
   8  -1   8      173.03      182.99     18.65 o 
  -7   0   8       37.39       13.77      7.46 o 
  -6   0   8       28.15       13.96     32.41 o 
  -5   0   8       67.29       95.88     16.22 o 
  -4   0   8       80.34      152.70     58.17 o 
  -3   0   8      214.56      213.14     66.26 o 
  -2   0   8       32.65       27.15     21.08 o 
  -1   0   8       15.41       15.83     25.53 o 
   0   0   8      120.86      202.60     73.78 o 
   1   0   8      709.99      701.66    111.48 o 
   2   0   8       72.23       59.21      5.53 o 
   3   0   8     1038.23      979.32     46.00 o 
   4   0   8        0.02        2.09      2.02 o 
   5   0   8      944.17      873.78     96.31 o 
   6   0   8      221.21      219.73     39.79 o 
   7   0   8      415.61      390.35     31.60 o 
   8   0   8       32.27       25.59      7.87 o 
   9   0   8       69.98       52.33     15.44 o 
  -7   1   8       42.21       45.27     18.68 o 
  -6   1   8      190.49      205.40     40.25 o 
  -5   1   8      102.27      104.98     30.19 o 
  -4   1   8      162.56      165.16     41.78 o 
  -3   1   8      176.88      207.59     65.55 o 
  -2   1   8     1790.63     2153.93     69.59 o 
  -1   1   8      107.53       93.16     23.33 o 
   0   1   8      622.63      595.93    103.29 o 
   1   1   8      968.23      882.41     65.01 o 
   2   1   8       27.12       50.11     22.66 o 
   3   1   8      577.27      559.16     78.23 o 
   4   1   8      103.18       86.66      5.60 o 
   5   1   8       77.78       89.23      6.47 o 
   6   1   8       33.02       34.40     15.98 o 
   7   1   8     1356.25     1317.14    100.80 o 
   8   1   8        1.89        4.10      2.90 o 
   9   1   8      147.28      159.25     11.27 o 
  -7   2   8       49.42       47.52     14.29 o 
  -6   2   8        0.80        4.02     36.86 o 
  -5   2   8      699.16      756.09    109.93 o 
  -4   2   8       91.15      116.89     20.74 o 
  -3   2   8        6.98       14.18      3.97 o 
  -2   2   8       77.03       97.71     26.20 o 
  -1   2   8      420.47      414.00     80.83 o 
   0   2   8    11321.19    12456.92    831.90 o 
   1   2   8     2344.20     2213.14    125.31 o 
   2   2   8       50.63       63.67      5.60 o 
   3   2   8       47.58       41.48     21.04 o 
   4   2   8      148.80      156.87     21.45 o 
   5   2   8      770.65      782.73     75.27 o 
   6   2   8      329.32      245.22     43.10 o 
   7   2   8      109.75       92.81      4.75 o 
   8   2   8        8.15        9.61      4.24 o 
   9   2   8       56.82       60.23     28.33 o 
  -7   3   8       25.73       12.78     12.75 o 
  -6   3   8     1169.89     1242.17    203.91 o 
  -5   3   8      291.72      358.32     24.62 o 
  -4   3   8     1790.69     2255.68    102.58 o 
  -3   3   8     2773.59     3190.26    387.01 o 
  -2   3   8     1186.33     1236.84     40.48 o 
  -1   3   8      673.40      828.25    136.57 o 
   0   3   8       59.46       81.20     15.07 o 
   1   3   8        3.33       10.84      9.61 o 
   2   3   8       92.06       80.08      7.96 o 
   3   3   8      457.11      453.07     63.53 o 
   4   3   8       39.70       53.89     10.25 o 
   5   3   8       13.21        7.22      6.07 o 
   6   3   8      487.09      468.38     22.12 o 
   7   3   8      116.94      103.98      4.81 o 
   8   3   8      125.27      125.90     26.25 o 
   9   3   8        0.30        6.54      4.38 o 
  -6   4   8      418.74      415.98     76.48 o 
  -5   4   8        9.51       14.71      8.12 o 
  -4   4   8     1430.35     1538.84    133.30 o 
  -3   4   8     2065.92     1746.70    248.83 o 
  -2   4   8      140.06      129.62     18.88 o 
  -1   4   8      115.66       80.04     21.08 o 
   0   4   8     2078.14     2320.41    259.41 o 
   1   4   8      213.30      188.50     38.75 o 
   2   4   8     1519.81     1589.41    138.96 o 
   3   4   8        0.07        3.57      3.64 o 
   4   4   8       67.61       58.11      9.27 o 
   5   4   8      463.52      451.06     76.58 o 
   6   4   8      117.18      130.43     23.33 o 
   7   4   8       27.45       28.74      7.63 o 
   8   4   8       42.66       48.96     12.95 o 
   9   4   8       17.84       19.36      5.19 o 
  -6   5   8       20.27       21.25      8.94 o 
  -5   5   8        2.72        8.22     12.51 o 
  -4   5   8      785.10      834.69     61.33 o 
  -3   5   8      303.35      298.28     43.52 o 
  -2   5   8      595.45      446.70     41.27 o 
  -1   5   8        9.10       22.68     15.51 o 
   0   5   8       68.45       76.30     25.29 o 
   1   5   8       51.83       42.83     13.99 o 
   2   5   8      654.22      861.99     38.82 o 
   3   5   8        0.15        5.06      5.67 o 
   4   5   8        6.83        4.25     10.08 o 
   5   5   8       11.93       17.57      5.26 o 
   6   5   8        6.80        6.92      3.53 o 
   7   5   8     1130.66     1173.32     89.86 o 
   8   5   8       55.90       53.95     17.40 o 
   9   5   8       50.68       41.95     19.29 o 
  -6   6   8       42.46       20.85     10.02 o 
  -5   6   8      272.20      291.84     46.98 o 
  -4   6   8     1280.72     1340.23    124.70 o 
  -3   6   8      245.01      292.84     40.52 o 
  -2   6   8       41.07       29.36      5.09 o 
  -1   6   8       34.29       51.29     13.99 o 
   0   6   8     1791.82     2354.06     85.65 o 
   1   6   8      125.92      181.33     21.17 o 
   2   6   8     2252.23     2361.39     84.54 o 
   3   6   8     3165.60     3130.72    108.38 o 
   4   6   8       31.51       38.60     10.70 o 
   5   6   8      802.70      753.83     57.98 o 
   6   6   8      116.64      149.36     25.12 o 
   7   6   8      799.03      843.97     91.59 o 
   8   6   8      188.13      164.02     48.09 o 
   9   6   8       29.95       21.78     12.41 o 
  -5   7   8       14.52       10.66      9.00 o 
  -4   7   8        0.14        4.32     14.90 o 
  -3   7   8      363.39      390.96    116.71 o 
  -2   7   8        1.44        6.68      8.03 o 
  -1   7   8      195.38      182.02     25.63 o 
   0   7   8      702.82      562.85     84.30 o 
   1   7   8      121.30      122.43     16.51 o 
   2   7   8      262.89      327.18     60.39 o 
   3   7   8        8.43       16.40     10.30 o 
   4   7   8      385.92      423.12     41.85 o 
   5   7   8      441.95      426.75     21.94 o 
   6   7   8       21.61       24.27      5.56 o 
   7   7   8      236.35      228.16     33.52 o 
   8   7   8        0.15        2.23      4.59 o 
   9   7   8       80.12       72.50     25.16 o 
  -5   8   8        0.11      -43.97     32.57 o 
  -4   8   8      242.92      196.87     40.94 o 
  -3   8   8      183.96      116.35     25.42 o 
  -2   8   8       22.96       27.06      9.17 o 
  -1   8   8     1369.48     1434.22    176.46 o 
   0   8   8        7.78        5.76      3.57 o 
   1   8   8     1481.33     1547.98    135.96 o 
   2   8   8      282.36      320.47     29.13 o 
   3   8   8       49.51       62.74     11.22 o 
   4   8   8        2.08       10.19     14.08 o 
   5   8   8      170.68      194.17     30.06 o 
   6   8   8      238.20      243.41     29.00 o 
   7   8   8      162.50      155.65     17.78 o 
   8   8   8      797.47      893.40    145.07 o 
   9   8   8       33.26       38.64     11.94 o 
  -5   9   8        0.97       13.02     17.33 o 
  -4   9   8        6.46       23.40     18.82 o 
  -3   9   8        0.15       19.42     10.18 o 
  -2   9   8     4961.19     3643.34     73.98 o 
  -1   9   8        2.95        8.39     11.33 o 
   0   9   8      407.57      409.97     50.65 o 
   1   9   8        2.84        7.31      6.43 o 
   2   9   8      236.80      252.51     28.15 o 
   3   9   8      835.56      867.49     49.31 o 
   4   9   8      235.40      203.24     37.97 o 
   5   9   8       13.97       10.15      3.73 o 
   6   9   8       56.79       39.16     10.57 o 
   7   9   8      146.50      155.36     40.09 o 
   8   9   8        7.30        9.51      3.37 o 
  -4  10   8        0.14       39.59     21.38 o 
  -3  10   8       98.94       40.73     37.03 o 
  -2  10   8      599.61      475.46     43.97 o 
  -1  10   8      269.45      359.60    114.72 o 
   0  10   8      486.45      560.51    206.98 o 
   1  10   8       10.49       52.72     51.22 o 
   2  10   8       10.83       13.14     29.98 o 
   3  10   8       93.56       78.23     22.38 o 
   4  10   8        2.27        2.78     22.74 o 
   5  10   8       10.01       13.20      4.54 o 
   6  10   8       72.03       74.66     17.33 o 
   7  10   8      278.49      297.80     43.34 o 
   8  10   8        1.97        0.81      1.42 o 
  -4  11   8       58.49       10.79     17.87 o 
  -3  11   8      116.05      120.11     47.55 o 
  -2  11   8      851.52      721.63    145.07 o 
  -1  11   8      128.65       57.93     39.72 o 
   0  11   8       84.48      144.80     46.94 o 
   1  11   8       26.31       29.60     32.00 o 
   2  11   8       76.37      150.62     43.08 o 
   3  11   8        2.58       23.93     25.26 o 
   4  11   8      318.63      377.41     42.31 o 
   5  11   8        1.92        4.16      7.42 o 
   6  11   8      124.05      112.70     33.09 o 
   7  11   8      200.29      170.00     18.65 o 
   8  11   8       23.53       16.86      9.58 o 
  -3  12   8        0.44       -4.72     23.20 o 
  -2  12   8      544.24      497.11     88.82 o 
  -1  12   8      859.16      674.69     93.61 o 
   1  12   8     1067.87     1064.08     98.10 o 
   2  12   8      218.69      136.64    125.44 o 
   3  12   8        2.73       12.62     23.56 o 
   4  12   8       56.86       79.37     34.87 o 
   5  12   8       21.20        8.98     12.92 o 
   6  12   8      101.62      107.08     27.43 o 
   7  12   8       15.92       10.25      4.14 o 
  -2  13   8      158.19      112.76     47.48 o 
  -1  13   8        3.70        2.16     12.00 o 
   0  13   8      109.06      118.09     57.53 o 
   1  13   8       69.00       51.92     35.88 o 
   2  13   8      156.69      126.89     45.10 o 
   3  13   8      576.39      597.00     94.05 o 
   4  13   8      675.12      919.12    220.37 o 
   5  13   8        1.41      -11.47     24.48 o 
   6  13   8      152.42      127.20     52.27 o 
   7  13   8        4.29       12.95     22.12 o 
  -1  14   8      423.38      335.39    134.82 o 
   0  14   8       92.16       82.01     44.71 o 
   1  14   8       68.65      119.25     52.59 o 
   2  14   8        0.42        3.46     43.77 o 
   3  14   8       16.37       19.33     17.12 o 
   4  14   8       80.95       98.40     57.93 o 
   5  14   8        0.94        6.81      9.04 o 
   6  14   8       17.54        6.54     14.97 o 
   0  15   8      116.28       88.15     62.25 o 
   1  15   8       17.72       47.88     37.16 o 
   2  15   8       15.89       24.15     13.89 o 
   3  15   8      591.09      413.47    137.49 o 
   4  15   8       53.45       85.79     48.96 o 
   5  15   8      123.99       81.20     42.02 o 
   3  16   8      594.24      539.06     72.77 o 
  -3 -12   9        4.84       16.25     18.75 o 
  -2 -12   9        9.14       13.55     11.25 o 
  -1 -12   9      498.93      483.48     10.11 o 
   0 -12   9      230.34      237.11     23.16 o 
   1 -12   9      149.77      130.06     25.51 o 
   2 -12   9        1.64        3.47      3.50 o 
  -4 -11   9       66.14      101.70     26.98 o 
  -3 -11   9      264.36      295.40     27.79 o 
  -2 -11   9       15.61       37.09     17.60 o 
  -1 -11   9      531.60      659.33     92.60 o 
   0 -11   9      146.44      174.12     16.26 o 
   1 -11   9      131.34      122.42     17.59 o 
   2 -11   9        4.67        7.20      2.39 o 
   3 -11   9      149.63      140.18     23.98 o 
  -5 -10   9       40.43       80.73     35.07 o 
  -4 -10   9       12.85       21.24     13.96 o 
  -3 -10   9       50.32       60.43     21.85 o 
  -2 -10   9       61.43      108.24     39.39 o 
  -1 -10   9       51.73       70.54     23.05 o 
   0 -10   9      951.42      988.41     76.90 o 
   1 -10   9       11.39        9.96      2.18 o 
   2 -10   9       36.52       31.10      5.86 o 
   3 -10   9        0.10        3.76      2.94 o 
   4 -10   9      194.33      188.36     12.98 o 
  -5  -9   9      617.64      531.64     50.65 o 
  -4  -9   9      224.58      281.43     52.33 o 
  -3  -9   9        1.03       29.00     14.43 o 
  -2  -9   9       93.51      137.11     30.15 o 
  -1  -9   9       90.09       78.50     26.23 o 
   0  -9   9      326.15      427.52     52.91 o 
   1  -9   9      414.98      338.56     22.12 o 
   2  -9   9        2.56        2.31      2.47 o 
   3  -9   9        4.66        2.33      1.60 o 
   4  -9   9        7.20        1.15      2.62 o 
   5  -9   9       17.14       11.76      4.61 o 
  -6  -8   9       57.58       78.84     32.98 o 
  -5  -8   9      252.97      246.43     26.23 o 
  -4  -8   9       13.48       12.68      6.81 o 
  -3  -8   9      239.80      205.36     35.07 o 
  -1  -8   9        0.09       14.84     15.65 o 
   0  -8   9      158.34      123.28     45.32 o 
   1  -8   9      184.68      139.89     35.07 o 
   2  -8   9      167.51      182.07     32.48 o 
   3  -8   9      859.56      840.25     37.45 o 
   4  -8   9        0.44        2.54      4.99 o 
   5  -8   9      165.71      157.66     28.31 o 
  -6  -7   9      496.11      610.15     72.90 o 
  -5  -7   9       14.67       15.58     14.63 o 
  -4  -7   9      242.97      215.95     33.86 o 
  -3  -7   9      241.61      268.42     69.73 o 
  -2  -7   9       21.11       21.45     13.22 o 
  -1  -7   9        0.08       21.78     18.68 o 
   0  -7   9      156.78      199.63     42.22 o 
   1  -7   9     1302.99     1443.87     46.02 o 
   2  -7   9      633.07      576.50     24.88 o 
   3  -7   9       81.32       49.66     13.17 o 
   4  -7   9      139.12      144.13     21.11 o 
   5  -7   9      179.05      180.95     38.30 o 
   6  -7   9      124.07      129.23     23.97 o 
  -6  -6   9       51.02       57.19     30.75 o 
  -5  -6   9       12.97        4.18      9.17 o 
  -4  -6   9      337.55      294.11     44.85 o 
  -3  -6   9       17.20       47.28     20.50 o 
  -2  -6   9      955.04      988.02     55.37 o 
  -1  -6   9     1859.54     2184.64    154.71 o 
   0  -6   9        6.85       17.67     17.74 o 
   1  -6   9       69.79       80.66     40.33 o 
   2  -6   9      189.60      177.19     22.94 o 
   3  -6   9        2.39        4.84      3.64 o 
   4  -6   9       19.01       19.55      5.00 o 
   5  -6   9        6.32        7.77      4.04 o 
   6  -6   9       34.84       24.68      8.53 o 
   7  -6   9        3.78        5.02      1.79 o 
  -6  -5   9       50.30       39.18     12.61 o 
  -5  -5   9       90.43       64.07     33.38 o 
  -4  -5   9        0.58        5.67      5.87 o 
  -3  -5   9      174.93      133.47     24.48 o 
  -2  -5   9       88.88       92.33     17.06 o 
  -1  -5   9     3041.03     3588.17     86.39 o 
   0  -5   9      293.53      345.37     56.04 o 
   1  -5   9      223.69      219.66     33.38 o 
   2  -5   9       52.10       53.15      6.41 o 
   3  -5   9      689.70      733.03     25.51 o 
   4  -5   9      109.11      126.81     21.92 o 
   5  -5   9      174.28      188.22     20.85 o 
   6  -5   9       16.10       14.45      4.01 o 
   7  -5   9       36.05       44.78     12.44 o 
  -6  -4   9       54.70       59.82     19.96 o 
  -5  -4   9     1958.68     1832.33    107.16 o 
  -4  -4   9       21.56       18.48     11.94 o 
  -3  -4   9       18.72       29.74     15.58 o 
  -2  -4   9        1.08      -14.10     15.85 o 
  -1  -4   9       62.51       69.13     25.29 o 
   0  -4   9      946.80     1028.76    104.13 o 
   1  -4   9      752.83      643.53     64.61 o 
   2  -4   9      702.97      647.39     61.81 o 
   3  -4   9      154.19      176.72     14.21 o 
   4  -4   9        4.79        2.35      4.35 o 
   5  -4   9      383.07      410.34     28.49 o 
   6  -4   9       25.20       27.44      5.78 o 
   7  -4   9      151.02      137.78     28.80 o 
  -7  -3   9       89.95      102.51     24.21 o 
  -6  -3   9      227.81      136.63     68.89 o 
  -5  -3   9       31.34       23.27     64.68 o 
  -4  -3   9      531.08      689.13    121.13 o 
  -3  -3   9       45.03       33.25     14.57 o 
  -2  -3   9      773.20      955.45    107.43 o 
  -1  -3   9      218.66      284.00     43.10 o 
   0  -3   9      220.09      157.14     27.18 o 
   1  -3   9       35.30       28.66     13.83 o 
   2  -3   9      280.66      270.37     29.07 o 
   3  -3   9        0.51        3.33      3.64 o 
   4  -3   9      334.71      332.79     26.44 o 
   5  -3   9      564.73      604.28     34.87 o 
   6  -3   9       23.32       25.37      6.77 o 
   7  -3   9      324.00      328.42     38.27 o 
   8  -3   9        6.90        6.51      2.87 o 
  -7  -2   9       27.72       23.13     10.52 o 
  -6  -2   9        4.92       12.09     58.20 o 
  -5  -2   9       21.77       37.73     53.58 o 
  -4  -2   9        5.90       17.53     32.00 o 
  -3  -2   9        0.68       16.53     21.08 o 
  -2  -2   9      442.64      588.97     52.51 o 
  -1  -2   9        3.17       -4.25     14.10 o 
   0  -2   9     2619.19     2314.06     92.73 o 
   1  -2   9        3.47        6.47      6.54 o 
   2  -2   9      386.94      321.43     43.03 o 
   3  -2   9       40.51       49.20      9.27 o 
   4  -2   9      434.31      459.89     50.24 o 
   5  -2   9       47.70       67.44     28.66 o 
   6  -2   9       11.32       10.23      4.03 o 
   7  -2   9      199.49      206.27     12.07 o 
   8  -2   9       31.19       26.09      7.26 o 
  -7  -1   9      211.66      204.21     41.41 o 
  -6  -1   9      146.37      137.56     29.25 o 
  -5  -1   9       91.12       72.84     36.35 o 
  -4  -1   9      484.03      475.96     55.03 o 
  -3  -1   9       93.42       84.77     34.06 o 
  -2  -1   9        9.69       45.63     34.87 o 
  -1  -1   9      118.67       94.53     58.24 o 
   0  -1   9      378.94      415.04     62.65 o 
   1  -1   9      274.82      239.82     35.47 o 
   2  -1   9       28.99       22.80      5.53 o 
   4  -1   9      101.39      132.66     18.55 o 
   5  -1   9      255.94      264.78     46.60 o 
   6  -1   9      232.69      260.93     42.29 o 
   7  -1   9      532.85      537.99     42.61 o 
   8  -1   9      944.42      958.72     56.95 o 
  -7   0   9      116.03      156.70     56.58 o 
  -6   0   9       30.00       33.77     15.44 o 
  -5   0   9      711.12      714.35     68.02 o 
  -4   0   9        2.10        7.35     50.11 o 
  -3   0   9     1170.46     1293.94    113.19 o 
  -2   0   9      855.10      839.70    138.46 o 
  -1   0   9     1447.78     1367.59     83.22 o 
   0   0   9        5.28       25.55     19.83 o 
   1   0   9     3349.02     2648.17    128.34 o 
   2   0   9       48.26       53.68     20.84 o 
   3   0   9      736.97      870.40     32.64 o 
   4   0   9       19.81       21.18      8.50 o 
   5   0   9      118.66      110.13     13.42 o 
   6   0   9      479.26      435.61     26.10 o 
   7   0   9       22.87       29.68      6.60 o 
   8   0   9      113.65      101.65     16.53 o 
  -6   1   9      117.97      124.28     32.00 o 
  -5   1   9      422.48      483.12    117.52 o 
  -4   1   9      482.27      490.79     48.39 o 
  -3   1   9      381.40      494.97     68.79 o 
  -2   1   9     2095.51     1887.86    141.40 o 
  -1   1   9      190.86      269.48     98.09 o 
   0   1   9      938.63     1293.97     92.60 o 
   1   1   9      236.19      280.29     51.05 o 
   2   1   9       15.14       25.76      9.71 o 
   3   1   9       76.37       96.24     13.96 o 
   4   1   9      108.68      118.90     14.50 o 
   5   1   9      161.36      163.14     19.09 o 
   6   1   9      573.08      548.03     31.63 o 
   7   1   9       31.17       31.05      5.62 o 
   8   1   9       52.56       53.74      9.98 o 
   9   1   9      108.87      116.88     18.61 o 
  -6   2   9      354.08      362.48     50.62 o 
  -5   2   9      545.71      570.30    122.68 o 
  -4   2   9       46.32       27.35     10.09 o 
  -3   2   9       71.77       62.99     21.95 o 
  -2   2   9       12.44        3.47     29.24 o 
  -1   2   9       75.49      126.03     75.91 o 
   0   2   9      668.78      778.65     53.82 o 
   1   2   9       17.96       28.84     76.45 o 
   2   2   9       43.29       46.33     21.51 o 
   3   2   9      401.29      374.03     49.30 o 
   4   2   9       44.31       40.87     18.88 o 
   5   2   9      425.82      433.65     10.59 o 
   6   2   9       19.43       18.07      8.90 o 
   7   2   9        6.19        6.01      2.36 o 
   8   2   9        2.17        3.08      2.55 o 
   9   2   9      125.30      100.22     23.07 o 
  -6   3   9     1471.23     1602.50     29.36 o 
  -5   3   9        6.82        7.62     14.94 o 
  -4   3   9      926.16      966.59     90.26 o 
  -3   3   9        0.24        2.73      6.83 o 
  -2   3   9       37.97       35.62      9.91 o 
  -1   3   9        6.25        4.61     10.25 o 
   0   3   9      219.02      202.27     46.20 o 
   1   3   9     1437.19     1528.42    182.03 o 
   2   3   9        1.97        3.02      6.04 o 
   3   3   9      157.50      131.85     17.94 o 
   4   3   9        3.05        7.69      3.91 o 
   5   3   9      268.52      244.14     32.10 o 
   6   3   9      972.55     1074.55     48.63 o 
   7   3   9      434.44      456.65     50.11 o 
   8   3   9        0.08        1.31      1.74 o 
   9   3   9      116.65      117.35     36.89 o 
  -6   4   9      988.84     1073.40     35.98 o 
  -5   4   9      495.62      525.96     55.14 o 
  -4   4   9     1973.60     1965.70    191.20 o 
  -3   4   9     1285.62     1389.24     58.57 o 
  -2   4   9     1368.26     1232.26    181.79 o 
  -1   4   9      293.65      238.02     45.15 o 
   0   4   9      465.12      446.68     57.08 o 
   1   4   9      283.08      302.81     78.84 o 
   2   4   9       16.02       11.88      7.65 o 
   3   4   9      252.65      250.82     33.32 o 
   4   4   9       81.84       91.72     18.55 o 
   5   4   9       40.23       37.83     11.80 o 
   6   4   9      306.56      291.82     51.19 o 
   7   4   9       19.35       13.76      4.99 o 
   8   4   9       22.20       22.93     12.07 o 
   9   4   9       72.85       73.85     18.01 o 
  -6   5   9        0.31        6.67     15.82 o 
  -5   5   9      206.68      192.49     66.40 o 
  -4   5   9      342.71      288.83     62.63 o 
  -3   5   9       83.19       11.88     81.94 o 
  -2   5   9       74.71       76.32     12.75 o 
  -1   5   9       52.84       59.41     18.57 o 
   0   5   9      584.22      634.83     30.15 o 
   1   5   9       81.20       68.77     20.55 o 
   2   5   9      109.50      117.52    118.33 o 
   3   5   9       79.52       61.31     37.53 o 
   4   5   9       36.70       42.15     14.84 o 
   5   5   9      596.82      594.48     47.48 o 
   6   5   9       18.97       22.59      6.14 o 
   7   5   9       65.94       79.04      8.77 o 
   8   5   9       35.66       36.08      9.44 o 
   9   5   9       85.62       94.42     34.73 o 
  -5   6   9     1096.15      919.58    110.65 o 
  -4   6   9       15.54       16.60      5.53 o 
  -3   6   9      128.47      103.00     24.89 o 
  -2   6   9       16.25       26.89     13.14 o 
  -1   6   9      141.63       53.21     46.97 o 
   0   6   9        2.13        0.51     10.09 o 
   1   6   9      336.28      274.70     61.03 o 
   2   6   9     1053.59     1252.75    150.43 o 
   3   6   9       68.95       90.48     31.29 o 
   4   6   9      984.95     1060.92     87.81 o 
   5   6   9      101.19       95.93     11.04 o 
   6   6   9       21.48       25.08     11.06 o 
   7   6   9       40.50       54.29     23.00 o 
   8   6   9      113.03      105.07     31.43 o 
   9   6   9      123.75      109.53     31.16 o 
  -5   7   9      103.60       74.58     18.18 o 
  -4   7   9     1246.31     1216.92    107.61 o 
  -3   7   9      188.76      147.31     35.88 o 
  -2   7   9       73.40       86.68     16.25 o 
  -1   7   9      116.86       97.24     35.61 o 
   0   7   9      114.39      103.82      6.26 o 
   1   7   9      213.16      262.07     40.60 o 
   2   7   9      223.45      267.55     43.67 o 
   3   7   9      487.59      532.16     38.90 o 
   4   7   9      755.58      963.11    190.66 o 
   5   7   9     1915.32     2069.23     83.32 o 
   6   7   9      197.56      187.21     23.24 o 
   7   7   9       14.93        9.04      6.07 o 
   8   7   9       79.81       82.82     19.76 o 
   9   7   9      204.98      238.41     22.80 o 
  -5   8   9       20.68       25.49     32.71 o 
  -4   8   9      589.60      715.49    131.65 o 
  -3   8   9      166.56      190.07     33.96 o 
  -2   8   9      402.19      324.53     50.72 o 
  -1   8   9      732.48      606.98     31.71 o 
   0   8   9        4.27       14.09     32.51 o 
   1   8   9      413.22      412.22     32.47 o 
   2   8   9      876.38     1092.65    100.16 o 
   3   8   9     1206.46     1448.86    133.17 o 
   4   8   9        9.87        8.30      3.72 o 
   5   8   9      610.32      602.14     36.15 o 
   6   8   9        3.97       11.01      4.56 o 
   7   8   9      442.80      485.72     53.55 o 
   8   8   9      133.65      144.12     32.71 o 
   9   8   9      100.12       98.33     22.86 o 
  -4   9   9        4.60       29.00     22.80 o 
  -3   9   9       49.30       88.82     55.44 o 
  -2   9   9      123.94      225.86     79.11 o 
  -1   9   9        1.40        8.43      5.52 o 
   0   9   9      149.48      114.94     27.75 o 
   1   9   9      206.01      213.14     22.72 o 
   2   9   9       47.38       46.67     17.88 o 
   3   9   9      187.18      205.87     84.86 o 
   4   9   9       53.41       54.17     13.70 o 
   5   9   9      384.68      400.85     69.73 o 
   6   9   9      851.21      857.94     67.16 o 
   7   9   9       22.92       17.13      5.67 o 
   8   9   9      371.65      462.31     12.88 o 
  -4  10   9       11.95       59.08     32.71 o 
  -3  10   9      354.04      423.80    112.83 o 
  -2  10   9      327.33      387.32    160.78 o 
  -1  10   9     1494.80     1688.88    204.01 o 
   0  10   9      267.08      216.56     79.18 o 
   1  10   9      881.78     1199.32    106.56 o 
   2  10   9      129.79      111.07     17.91 o 
   3  10   9      184.56      199.52     26.91 o 
   4  10   9       34.94       34.71      4.90 o 
   5  10   9       42.71       46.86      3.49 o 
   6  10   9       13.21       14.26      5.41 o 
   7  10   9       10.03       11.37      6.51 o 
   8  10   9      247.49      263.90     28.80 o 
  -3  11   9      439.10      442.42    186.61 o 
  -2  11   9       35.16       41.75     31.36 o 
  -1  11   9        5.12       76.07     38.17 o 
   0  11   9      105.17       44.11     30.28 o 
   1  11   9      634.89      488.75     62.11 o 
   2  11   9      280.02      259.77     61.97 o 
   3  11   9      136.04       82.85     55.25 o 
   4  11   9       24.10       19.16     15.64 o 
   5  11   9      301.59      319.86     42.25 o 
   6  11   9       50.44       44.13      6.07 o 
   7  11   9       11.82       13.88      6.44 o 
   8  11   9       58.90       45.79      8.57 o 
  -3  12   9      186.83      303.83     89.97 o 
  -2  12   9      464.10      601.72    187.96 o 
  -1  12   9      148.90       91.11     53.41 o 
   0  12   9       53.75       57.60     48.22 o 
   1  12   9       11.35       22.05     36.15 o 
   2  12   9      279.93      321.05     73.94 o 
   3  12   9       17.67       96.41     53.57 o 
   4  12   9      107.98      119.39     49.41 o 
   5  12   9      162.24      131.71     82.68 o 
   6  12   9        2.71        3.66      4.08 o 
   7  12   9        1.28        6.15      3.07 o 
  -2  13   9       62.76      101.63     46.06 o 
  -1  13   9       39.86       50.99     35.00 o 
   0  13   9      110.98       92.19    133.26 o 
   1  13   9      215.76      138.10     56.46 o 
   2  13   9      171.64      204.43     65.57 o 
   3  13   9      145.88      232.52     48.70 o 
   4  13   9       18.60       26.06     38.75 o 
   5  13   9      285.85      301.06    133.00 o 
   6  13   9       95.44       60.09     26.37 o 
   7  13   9       43.82       35.47     24.62 o 
  -1  14   9       22.80       24.48     29.67 o 
   0  14   9       38.88       66.90     42.96 o 
   1  14   9       16.79        0.41     23.67 o 
   2  14   9       90.24       87.70     35.35 o 
   3  14   9      215.79      410.98    126.01 o 
   4  14   9       41.10       55.50     42.49 o 
   5  14   9        0.90       41.61     26.57 o 
   6  14   9        0.16       31.77     18.88 o 
   1  15   9      240.97      173.70     55.91 o 
   2  15   9       19.65       71.72     31.77 o 
   3  15   9       24.85       47.08     37.42 o 
   4  15   9       48.95       44.11     39.72 o 
   5  15   9       24.50       27.11     19.29 o 
  -1 -12  10        4.61        5.37      2.50 o 
   0 -12  10      196.35      195.27     14.31 o 
  -3 -11  10       30.48       86.12     32.17 o 
  -2 -11  10       16.64       57.93     18.95 o 
  -1 -11  10       17.02       16.66     15.61 o 
   0 -11  10        1.01       -0.89      5.46 o 
   1 -11  10       86.26       78.99      5.46 o 
   2 -11  10       30.93       23.96      5.86 o 
  -4 -10  10      127.37      147.56     25.97 o 
  -3 -10  10      467.23      528.68     38.91 o 
  -2 -10  10      244.42      323.11     61.51 o 
  -1 -10  10       27.53       30.01      9.26 o 
   0 -10  10      132.90      137.42     29.91 o 
   1 -10  10      463.94      469.87     55.74 o 
   2 -10  10       43.72       37.82      7.20 o 
   3 -10  10      547.26      519.43     10.80 o 
  -5  -9  10      243.71      237.87     96.24 o 
  -3  -9  10        1.33       -5.60     18.95 o 
  -2  -9  10      173.25      186.88     60.97 o 
  -1  -9  10      524.00      585.80     71.83 o 
   0  -9  10       28.11       28.03     12.44 o 
   1  -9  10        0.87        3.38      4.59 o 
   2  -9  10        9.76        7.06      2.64 o 
   3  -9  10      115.13      106.03     16.91 o 
   4  -9  10      300.75      305.57     11.50 o 
  -5  -8  10       26.89       21.65      8.03 o 
  -4  -8  10      116.43      108.78     29.61 o 
  -3  -8  10        0.41       33.11     15.65 o 
  -2  -8  10        1.51       30.15     21.45 o 
  -1  -8  10       35.42        4.18     18.55 o 
   0  -8  10      230.69      161.79     67.17 o 
   1  -8  10       64.44       53.99     17.97 o 
   2  -8  10      371.94      319.88     51.32 o 
   3  -8  10        0.02        4.71      1.94 o 
   4  -8  10      103.41       93.35     18.80 o 
   5  -8  10        7.55        6.64      2.36 o 
  -5  -7  10        1.50        3.24      4.59 o 
  -4  -7  10       62.18       71.76     14.63 o 
  -3  -7  10      357.97      334.92     30.35 o 
  -2  -7  10       31.51       27.45     23.07 o 
  -1  -7  10      150.08      150.66     34.26 o 
   0  -7  10        0.94       10.12     17.67 o 
   1  -7  10      332.04      369.53     27.52 o 
   2  -7  10       24.35       15.50      5.90 o 
   3  -7  10       84.20       77.53     18.36 o 
   4  -7  10      187.90      177.52     10.22 o 
   5  -7  10      211.07      197.86      9.10 o 
   6  -7  10       18.39       14.20      5.40 o 
  -6  -6  10       14.63       -5.40      8.70 o 
  -5  -6  10       35.84       40.60     11.26 o 
  -4  -6  10       24.82       30.75      9.98 o 
  -3  -6  10        0.18        8.50     14.84 o 
  -2  -6  10        5.76        5.60     13.29 o 
  -1  -6  10      196.77      225.19     44.51 o 
   0  -6  10       13.53       20.50     20.57 o 
   1  -6  10     1127.04     1203.23     57.73 o 
   2  -6  10      251.14      224.79     27.85 o 
   3  -6  10       49.89       40.13      9.75 o 
   4  -6  10       61.80       61.44     24.89 o 
   5  -6  10      328.65      305.95     38.68 o 
   6  -6  10        3.47        3.97      2.89 o 
  -6  -5  10       48.48       50.51     14.10 o 
  -5  -5  10        0.71        7.55     10.18 o 
  -4  -5  10       11.46        4.25      8.63 o 
  -3  -5  10      503.43      633.75     67.71 o 
  -2  -5  10      581.88      531.64     40.80 o 
  -1  -5  10     2384.88     2696.66    133.40 o 
   0  -5  10      289.16      334.92     96.04 o 
   1  -5  10      381.47      375.45     31.02 o 
   2  -5  10       16.12       11.89      5.39 o 
   3  -5  10       28.78       19.44      4.77 o 
   4  -5  10        0.72        7.82      4.79 o 
   5  -5  10      417.24      445.49     35.05 o 
   6  -5  10        2.96        2.56      2.18 o 
   7  -5  10       22.96       19.70      5.09 o 
  -6  -4  10        5.42        3.10      5.06 o 
  -5  -4  10      170.57      222.36     42.22 o 
  -4  -4  10      180.89      135.69     52.54 o 
  -3  -4  10      325.04      375.92     30.48 o 
  -2  -4  10        0.30        3.71     14.23 o 
  -1  -4  10      104.17      113.57     25.83 o 
   0  -4  10        3.59        7.42     21.38 o 
   1  -4  10        4.63       -8.23     13.02 o 
   2  -4  10      403.61      340.04     25.49 o 
   3  -4  10        4.23        0.64      6.47 o 
   4  -4  10      186.58      176.29     29.61 o 
   5  -4  10        7.86       10.25      5.06 o 
   6  -4  10       41.95       53.22     13.45 o 
   7  -4  10      232.74      252.06     21.51 o 
  -6  -3  10       73.83       82.18     33.38 o 
  -5  -3  10       51.92       78.42     29.10 o 
  -4  -3  10      491.85      473.67     47.88 o 
  -3  -3  10       94.47       78.17     15.38 o 
  -2  -3  10     1265.55     1302.84     93.47 o 
  -1  -3  10      168.83      187.35     41.07 o 
   0  -3  10       10.06        2.83     22.05 o 
   1  -3  10      957.38      914.31     95.57 o 
   2  -3  10     2081.41     1779.92    193.76 o 
   3  -3  10      228.66      249.07     24.01 o 
   4  -3  10        1.08        6.20      5.60 o 
   5  -3  10      541.11      519.71     51.05 o 
   6  -3  10      134.80      140.15     37.58 o 
   7  -3  10       65.28       66.29     10.92 o 
  -6  -2  10       93.26       87.93     40.06 o 
  -5  -2  10       26.43       25.45     52.17 o 
  -4  -2  10        5.48       18.40      9.22 o 
  -3  -2  10      487.14      454.50     50.55 o 
  -2  -2  10      916.82     1032.06     76.61 o 
  -1  -2  10     1337.59     1570.04    160.51 o 
   0  -2  10      446.17      473.24     53.08 o 
   1  -2  10      307.10      256.89     30.35 o 
   2  -2  10      222.93      200.44     22.46 o 
   3  -2  10        7.00        7.22      1.13 o 
   4  -2  10        9.01       12.81      4.59 o 
   5  -2  10      349.02      327.03     20.57 o 
   6  -2  10       50.61       47.61     20.64 o 
   7  -2  10       18.39       11.13      4.23 o 
   8  -2  10       24.77       22.87      5.60 o 
  -6  -1  10       96.91       72.89     56.08 o 
  -5  -1  10       20.99       33.14    102.71 o 
  -4  -1  10      678.34      835.67     71.18 o 
  -3  -1  10      133.36       99.90     50.62 o 
  -2  -1  10       21.90       30.16     15.13 o 
  -1  -1  10      194.77      261.67     37.70 o 
   0  -1  10      206.43      148.37     27.85 o 
   1  -1  10     3706.76     3088.97    111.28 o 
   2  -1  10      316.81      282.38     30.96 o 
   3  -1  10        6.11        6.00      5.60 o 
   4  -1  10      478.90      574.13     40.60 o 
   5  -1  10      128.14      146.55     24.08 o 
   6  -1  10        0.97        2.83      4.05 o 
   7  -1  10      865.22     1006.43    125.54 o 
   8  -1  10      548.41      623.31     39.28 o 
  -6   0  10       28.57       14.47     16.49 o 
  -5   0  10        6.42        8.77      8.40 o 
  -4   0  10      478.89      505.08     56.28 o 
  -3   0  10     1632.89     1483.90     62.93 o 
  -2   0  10       26.95       28.08     35.31 o 
  -1   0  10      977.87     1142.46    113.23 o 
   0   0  10      397.23      336.53     48.83 o 
   1   0  10        3.20       -6.61     10.32 o 
   2   0  10     1552.10     1221.51     45.59 o 
   3   0  10      527.32      441.54     43.70 o 
   4   0  10       19.07       23.47     14.37 o 
   5   0  10      110.77      104.67     19.22 o 
   6   0  10      158.30      157.54     32.98 o 
   7   0  10      189.22      198.89     17.10 o 
   8   0  10      314.42      301.02     21.58 o 
  -6   1  10      237.16      251.65     27.25 o 
  -5   1  10      281.86      305.76     84.30 o 
  -4   1  10      127.64      106.22     34.64 o 
  -3   1  10       12.50       38.69     64.85 o 
  -2   1  10       10.40       33.17     42.69 o 
  -1   1  10      864.46      894.62    198.51 o 
   0   1  10       27.23       27.62     19.29 o 
   1   1  10      748.04      613.72     28.39 o 
   2   1  10      486.70      358.59     49.30 o 
   3   1  10       24.09       24.14     12.21 o 
   4   1  10     1383.45     1615.50    173.33 o 
   5   1  10      369.66      359.87     25.56 o 
   6   1  10      903.21      935.08     89.29 o 
   7   1  10       70.86       58.94     26.57 o 
   8   1  10       30.87       28.49      7.58 o 
  -6   2  10        7.46       20.29     33.55 o 
  -5   2  10        1.37        6.59     15.07 o 
  -4   2  10       11.87        7.50     56.18 o 
  -3   2  10      334.17      325.42     53.96 o 
  -2   2  10       76.91       69.86     16.94 o 
  -1   2  10      962.06     1119.92    138.86 o 
   0   2  10      351.20      362.62     46.93 o 
   1   2  10      130.30      111.78     32.59 o 
   2   2  10     2437.48     2059.94     72.57 o 
   3   2  10       71.31       55.17     19.76 o 
   4   2  10      241.25      286.16     30.15 o 
   5   2  10       24.22       23.74      8.23 o 
   6   2  10       25.78       22.32      6.95 o 
   7   2  10       85.00       87.67     23.27 o 
   8   2  10       15.55       14.42      4.30 o 
   9   2  10       10.66        8.90      5.33 o 
  -6   3  10      105.13      132.62     31.87 o 
  -5   3  10      517.52      499.26     72.17 o 
  -4   3  10      644.55      626.36    190.25 o 
  -3   3  10       20.93       23.67     11.43 o 
  -2   3  10      616.00      806.39     87.51 o 
  -1   3  10      346.91      353.97     68.28 o 
   0   3  10     1884.89     1940.29     71.33 o 
   1   3  10      283.39      266.22     45.83 o 
   2   3  10      222.28      185.60     25.70 o 
   3   3  10     1391.22     1598.24     56.72 o 
   4   3  10      331.35      321.56     33.79 o 
   5   3  10       31.45       34.67      7.96 o 
   6   3  10       49.17       51.46     18.82 o 
   7   3  10       60.99       64.54     26.03 o 
   8   3  10       42.66       25.62      7.42 o 
   9   3  10      552.00      539.87     46.13 o 
  -6   4  10        6.13       13.60     40.30 o 
  -5   4  10       50.77       36.25     18.31 o 
  -4   4  10      833.43      856.79     58.40 o 
  -3   4  10       47.30       25.58     39.93 o 
  -2   4  10       17.20       40.43     12.27 o 
  -1   4  10        4.99       36.62     65.69 o 
   1   4  10     1034.20     1109.50     98.87 o 
   2   4  10     2175.70     2181.71     67.91 o 
   3   4  10     1176.83     1413.71    134.82 o 
   4   4  10      130.57      130.77     18.07 o 
   5   4  10        0.09       -0.74      5.19 o 
   6   4  10       42.02       42.42     10.25 o 
   7   4  10      624.88      654.59     39.25 o 
   8   4  10       85.91      103.32     24.55 o 
   9   4  10        1.19       -0.54      4.99 o 
  -5   5  10        1.09        0.99      3.30 o 
  -4   5  10      301.06      330.30     72.06 o 
  -3   5  10      932.09      804.45     80.02 o 
  -2   5  10     1333.03     1525.82    175.21 o 
  -1   5  10     2334.85     2271.98    448.15 o 
   0   5  10      326.66      397.88     42.03 o 
   1   5  10       67.31      103.14     87.64 o 
   2   5  10      221.56      249.86     26.79 o 
   3   5  10     1030.46      997.87     95.97 o 
   4   5  10      476.11      509.66     55.30 o 
   5   5  10      352.44      323.65     26.64 o 
   6   5  10      152.76      170.49     28.19 o 
   7   5  10       19.18        7.35     11.20 o 
   8   5  10       14.61       11.20      4.99 o 
   9   5  10       50.41       52.87     18.75 o 
  -5   6  10      110.15      157.91     36.59 o 
  -4   6  10      163.50      230.28     51.26 o 
  -3   6  10      195.46      154.64     38.04 o 
  -2   6  10      422.58      427.23     29.52 o 
  -1   6  10     1079.02     1114.91     67.77 o 
   0   6  10       30.27       55.39     37.23 o 
   1   6  10      396.59      320.96     58.98 o 
   2   6  10      529.64      534.02    162.30 o 
   3   6  10      796.82      869.45    127.03 o 
   4   6  10       60.19       58.67      5.53 o 
   5   6  10        7.94        3.64      4.05 o 
   6   6  10       38.14       52.54     16.52 o 
   7   6  10        1.71        6.27      5.73 o 
   8   6  10      576.04      595.92     97.93 o 
   9   6  10       23.94       21.51      6.14 o 
  -5   7  10      111.03       92.56     25.80 o 
  -4   7  10       24.75       27.98     20.87 o 
  -3   7  10      120.87      110.42     32.17 o 
  -2   7  10      539.58      462.42     46.94 o 
  -1   7  10      533.30      536.52     54.43 o 
   0   7  10        3.87        7.31     25.43 o 
   1   7  10      134.47      135.45     44.04 o 
   2   7  10      484.81      498.38    148.91 o 
   3   7  10      140.13      189.63     47.65 o 
   4   7  10      357.77      338.57     54.39 o 
   5   7  10       82.54       73.50     21.86 o 
   6   7  10       41.89       32.10     15.58 o 
   7   7  10      167.44      201.52     32.30 o 
   8   7  10      449.06      421.51     68.99 o 
   9   7  10      179.19      192.14     19.09 o 
  -4   8  10      629.08      587.22    192.82 o 
  -3   8  10      112.47      121.72     40.73 o 
  -2   8  10      562.91      588.61     82.75 o 
  -1   8  10      529.02      496.24     32.76 o 
   0   8  10      360.28      339.10     55.12 o 
   1   8  10       20.60       20.85     24.82 o 
   2   8  10      182.98      224.16     67.95 o 
   3   8  10      145.39      184.37     34.63 o 
   4   8  10      913.07     1008.31     53.50 o 
   5   8  10      358.65      422.20    105.38 o 
   6   8  10       31.53       36.47      7.82 o 
   7   8  10     1058.71     1058.30    114.99 o 
   8   8  10       53.53       52.33     17.06 o 
  -4   9  10       22.55       28.26     28.66 o 
  -3   9  10        8.18       -0.13     36.01 o 
  -2   9  10        0.01       34.73     32.57 o 
  -1   9  10      503.38      318.19    119.91 o 
   0   9  10      996.33      772.73    189.38 o 
   1   9  10       50.07       31.68     32.98 o 
   2   9  10     1448.25     1512.90    210.22 o 
   3   9  10      366.91      402.72     28.42 o 
   4   9  10        0.88       10.31     29.82 o 
   5   9  10       70.16       72.13     10.02 o 
   6   9  10        6.87        6.43      4.72 o 
   7   9  10       84.85       63.46     20.17 o 
   8   9  10        3.38        6.81      4.59 o 
  -3  10  10       25.29       22.86     23.33 o 
  -2  10  10        5.74        8.70     26.77 o 
  -1  10  10     1718.76     1418.50    220.74 o 
   0  10  10      115.46      305.71    113.64 o 
   1  10  10       28.44       54.97     44.51 o 
   2  10  10      122.76      146.12     22.36 o 
   3  10  10      791.94      817.67     57.98 o 
   4  10  10      141.74      130.11     17.69 o 
   5  10  10      276.63      281.84     62.22 o 
   6  10  10      225.85      196.88     21.79 o 
   7  10  10      194.07      173.33     16.79 o 
   8  10  10        0.19       -4.05      4.18 o 
  -3  11  10       24.43        2.90     18.14 o 
  -2  11  10       34.28       57.73     56.04 o 
  -1  11  10       43.79       15.31     27.72 o 
   0  11  10       56.63       15.78     23.54 o 
   1  11  10       57.99      100.42     44.17 o 
   2  11  10      142.84       72.97     52.87 o 
   3  11  10      234.00      224.65     70.57 o 
   4  11  10       22.25       33.27     35.79 o 
   5  11  10       77.95       72.48     16.46 o 
   6  11  10        8.94       10.28      5.26 o 
   7  11  10       24.76       22.12      8.09 o 
   8  11  10      457.21      530.02     45.12 o 
  -2  12  10      220.15      154.10     86.93 o 
  -1  12  10       53.80       29.54     41.81 o 
   0  12  10      102.15       55.77     35.74 o 
   1  12  10       21.77        4.99     49.91 o 
   2  12  10       46.76       63.53     47.55 o 
   3  12  10       95.04      120.25     51.10 o 
   4  12  10       17.12      137.47    159.60 o 
   5  12  10       23.24       57.19     35.95 o 
   6  12  10        4.43        5.07      3.13 o 
   7  12  10       38.41       27.78      7.73 o 
  -1  13  10      156.60      134.88    152.42 o 
   0  13  10      499.20      389.34    189.24 o 
   1  13  10      178.92      186.68    121.93 o 
   2  13  10        7.70       47.79     31.31 o 
   3  13  10        9.58       22.42     44.26 o 
   4  13  10       37.43       77.87     34.81 o 
   5  13  10       18.58        2.90     30.96 o 
   6  13  10       36.57       62.99     41.34 o 
   7  13  10       29.50       19.96     35.88 o 
   0  14  10      505.66      254.19    189.51 o 
   1  14  10      418.14      914.85    139.40 o 
   2  14  10       33.91       62.98     39.56 o 
   3  14  10      464.83      373.12     76.71 o 
   4  14  10        4.28       48.15     66.16 o 
   5  14  10        1.94       28.60     34.46 o 
   6  14  10       91.99       40.53     31.97 o 
   1  15  10       29.64       33.72     33.59 o 
   2  15  10       18.08       14.89     43.52 o 
   3  15  10      300.46      381.31     69.23 o 
   4  15  10       23.15       61.10     61.78 o 
  -2 -11  11        8.51       41.95     17.60 o 
  -1 -11  11       29.65       25.56     10.39 o 
   0 -11  11      294.45      397.34     50.65 o 
   1 -11  11      119.83      116.42     17.19 o 
  -3 -10  11       49.39       42.83     25.90 o 
  -2 -10  11       95.04      100.35     33.52 o 
  -1 -10  11       98.64      178.86     53.41 o 
   0 -10  11      227.61      288.45     30.75 o 
   1 -10  11       85.46       73.49     23.67 o 
   2 -10  11       53.55       47.20      5.91 o 
   3 -10  11      194.76      179.38     19.19 o 
  -4  -9  11       79.79       93.68     28.12 o 
  -3  -9  11        1.81       28.80     21.92 o 
  -2  -9  11      129.45      143.31     41.54 o 
  -1  -9  11      354.90      452.74     85.58 o 
   0  -9  11        0.55        6.46      3.66 o 
   1  -9  11      222.41      205.56     19.79 o 
   2  -9  11       15.42       11.08      4.45 o 
   3  -9  11       80.90       67.29      5.56 o 
   4  -9  11        5.18        5.53      3.63 o 
  -4  -8  11        6.02        2.63     15.92 o 
  -3  -8  11      213.36      330.40     68.93 o 
  -2  -8  11      119.00      130.03     51.86 o 
  -1  -8  11      272.79      403.23     54.22 o 
   0  -8  11        1.17        6.61      4.86 o 
   1  -8  11       65.45       71.71     26.39 o 
   2  -8  11      214.95      198.54     17.25 o 
   3  -8  11       52.75       37.70     14.43 o 
   4  -8  11       14.05       16.63      5.19 o 
   5  -8  11        8.47        7.87      3.23 o 
  -5  -7  11      105.03       66.57     18.21 o 
  -4  -7  11      121.16      176.76     25.56 o 
  -3  -7  11      310.11      343.82     66.63 o 
  -2  -7  11       37.48       50.24     36.15 o 
  -1  -7  11      154.58      175.89     36.82 o 
   0  -7  11       15.83       26.44     21.04 o 
   1  -7  11       87.39       79.62     13.05 o 
   2  -7  11        0.10        5.57      3.24 o 
   3  -7  11       53.06       57.73     28.06 o 
   4  -7  11      341.08      381.52     68.05 o 
   5  -7  11        0.15        0.60      5.06 o 
  -5  -6  11       39.52       29.20     20.37 o 
  -4  -6  11       11.35       30.01     18.95 o 
  -3  -6  11       34.50       18.82     16.73 o 
  -2  -6  11      156.12      209.00     61.17 o 
  -1  -6  11      217.19      243.13     50.18 o 
   0  -6  11      290.68      356.50     43.50 o 
   1  -6  11        1.54        3.78     10.32 o 
   2  -6  11      170.12      160.49     18.95 o 
   3  -6  11       11.41       11.10      3.93 o 
   4  -6  11       27.27       39.52     15.85 o 
   5  -6  11      353.55      391.41     45.50 o 
   6  -6  11       24.11       24.14      8.40 o 
  -5  -5  11        1.27        4.86     10.39 o 
  -4  -5  11      156.37      142.10     66.23 o 
  -3  -5  11       43.51       49.10     21.65 o 
  -2  -5  11      949.48     1417.96    144.06 o 
  -1  -5  11        2.11        4.45     23.20 o 
   0  -5  11      556.82      697.55     72.63 o 
   1  -5  11        2.72        8.70     10.66 o 
   2  -5  11       36.58       33.17      8.48 o 
   3  -5  11      912.17      809.12     55.66 o 
   4  -5  11        4.10       14.03      7.82 o 
   5  -5  11       96.73       82.89     28.46 o 
   6  -5  11        0.41       -2.77      3.66 o 
  -6  -4  11       93.13       75.27     47.34 o 
  -5  -4  11        1.60       -4.25      9.31 o 
  -4  -4  11       34.31       43.37      9.51 o 
  -3  -4  11        8.21        9.17     15.44 o 
  -2  -4  11      177.00      166.04     36.76 o 
  -1  -4  11      237.48      273.88     59.69 o 
   0  -4  11      172.47      197.60     74.05 o 
   1  -4  11      784.61      815.64     42.76 o 
   2  -4  11      254.15      220.53     40.60 o 
   3  -4  11      327.39      319.79     17.67 o 
   4  -4  11      183.31      183.78     49.70 o 
   5  -4  11        2.00       -0.34      5.80 o 
   6  -4  11        7.57        8.50      2.51 o 
   7  -4  11       62.92       79.75     18.43 o 
  -6  -3  11      104.07       96.04     47.01 o 
  -5  -3  11      481.59      465.11     64.89 o 
  -4  -3  11        6.86       -5.60      9.17 o 
  -3  -3  11        0.52       59.75     20.10 o 
  -2  -3  11       71.19       51.80     17.53 o 
  -1  -3  11     1046.14     1145.70     91.99 o 
   0  -3  11     1579.64     1649.29    117.08 o 
   1  -3  11     1562.28     1432.80    107.03 o 
   2  -3  11       81.13       57.66     23.47 o 
   3  -3  11      327.62      319.64     39.43 o 
   4  -3  11        0.33        1.35      3.03 o 
   5  -3  11      109.14      123.89     30.89 o 
   6  -3  11      624.07      691.89    122.95 o 
   7  -3  11      142.67      135.12     27.68 o 
  -6  -2  11        7.90       35.38     17.43 o 
  -5  -2  11       57.07       51.36     14.74 o 
  -4  -2  11        1.28       12.25     15.38 o 
  -3  -2  11     1258.05     1788.13    287.77 o 
  -2  -2  11      285.03      304.23     58.88 o 
  -1  -2  11        0.14       22.53     26.84 o 
   0  -2  11      125.81       82.62     26.44 o 
   1  -2  11      287.82      232.20     34.06 o 
   2  -2  11      236.72      197.54     27.65 o 
   3  -2  11       15.72       13.15      6.27 o 
   4  -2  11      286.81      321.90     56.58 o 
   5  -2  11        4.01        3.03      4.79 o 
   6  -2  11       41.14       54.43     27.38 o 
   7  -2  11       11.70        7.55      3.51 o 
  -6  -1  11       21.04        4.21      9.75 o 
  -5  -1  11       13.15        9.33     16.29 o 
  -4  -1  11       83.17       68.32     55.91 o 
  -3  -1  11      287.23      343.49     38.47 o 
  -2  -1  11      209.06      208.77     67.58 o 
  -1  -1  11      524.67      534.54     69.26 o 
   0  -1  11     1554.18     1604.31    178.32 o 
   1  -1  11       67.89       39.45     30.15 o 
   2  -1  11       17.95       11.53      5.67 o 
   3  -1  11      190.93      163.28     22.80 o 
   4  -1  11        4.08        5.33      5.53 o 
   5  -1  11       69.92       61.51     18.88 o 
   6  -1  11      938.78      941.42     64.68 o 
   7  -1  11      484.31      500.17     58.27 o 
   8  -1  11        1.03        4.11      2.24 o 
  -6   0  11        0.03        6.69     10.63 o 
  -5   0  11       34.67       30.96     24.78 o 
  -4   0  11      101.08       63.30     62.65 o 
  -3   0  11        1.50        3.94     33.15 o 
  -2   0  11       16.96       41.32     52.57 o 
  -1   0  11        4.52        5.04     51.56 o 
   0   0  11      531.68      559.50     62.18 o 
   1   0  11       80.08       46.20     20.50 o 
   2   0  11      770.40      594.23     58.07 o 
   3   0  11      212.70      174.34     24.28 o 
   4   0  11      112.87      144.33     17.20 o 
   5   0  11       28.68       30.62      9.64 o 
   6   0  11       18.96       15.71      9.64 o 
   7   0  11      138.24      155.99     46.20 o 
   8   0  11      154.29      169.01     12.00 o 
  -6   1  11      331.74      246.50     61.61 o 
  -5   1  11       15.30        8.17     17.47 o 
  -4   1  11      318.66      310.65    116.74 o 
  -3   1  11      532.51      401.83     70.92 o 
  -2   1  11      200.23      226.91     31.60 o 
  -1   1  11        6.61       86.19     68.99 o 
   0   1  11      111.43       33.37     17.16 o 
   1   1  11        8.93       -5.26      9.24 o 
   2   1  11      184.60      146.42     29.61 o 
   3   1  11      717.97      664.37     72.03 o 
   4   1  11      599.79      588.56     40.53 o 
   5   1  11      882.44      928.13     57.06 o 
   6   1  11      561.01      621.48     68.18 o 
   7   1  11      484.41      507.03     56.99 o 
   8   1  11      427.74      446.26     20.00 o 
  -6   2  11      238.78      163.18     16.07 o 
  -5   2  11        1.50        9.09     66.13 o 
  -4   2  11      118.15       20.20     66.90 o 
  -3   2  11      640.06      518.59     60.29 o 
  -2   2  11      729.95      938.23    166.38 o 
  -1   2  11       44.37       42.07     78.20 o 
   0   2  11      173.47      149.19     22.34 o 
   1   2  11       72.23       39.10     24.28 o 
   2   2  11       26.62       32.10     10.45 o 
   3   2  11     1284.77     1249.76    119.44 o 
   4   2  11      205.63      196.12     21.85 o 
   5   2  11      761.66      772.68     35.95 o 
   6   2  11      410.89      432.71     42.49 o 
   7   2  11       52.68       49.30     16.59 o 
   8   2  11      130.84      131.54     23.70 o 
  -5   3  11       37.69       22.40     11.67 o 
  -4   3  11        5.09       19.37     45.56 o 
  -3   3  11       80.68       69.21     13.52 o 
  -2   3  11      157.20      170.40     75.13 o 
  -1   3  11       44.39       42.35     25.33 o 
   0   3  11       91.40      165.10    123.32 o 
   1   3  11      177.78      149.75     30.08 o 
   2   3  11       97.89       63.19     25.36 o 
   3   3  11        5.40        2.77      2.83 o 
   4   3  11      336.65      357.24     24.89 o 
   5   3  11       48.90       57.39     26.03 o 
   6   3  11        4.56        5.80      5.26 o 
   7   3  11       36.67       22.59      8.77 o 
   8   3  11      350.57      366.15      8.43 o 
  -5   4  11      119.59      121.04     38.58 o 
  -4   4  11       26.34       16.02     14.30 o 
  -3   4  11      193.85      281.12     57.87 o 
  -2   4  11       84.89       71.34     55.13 o 
  -1   4  11        0.16       23.31     47.24 o 
   0   4  11      624.10      653.74    210.42 o 
   1   4  11      368.20      384.72     39.23 o 
   2   4  11      405.51      417.59     89.06 o 
   3   4  11       89.97       84.64      6.81 o 
   4   4  11       53.75       61.24     22.66 o 
   5   4  11      269.92      271.99     47.82 o 
   6   4  11      679.65      699.64     67.44 o 
   7   4  11       50.47       58.88     27.11 o 
   8   4  11      100.76       95.30     33.05 o 
  -5   5  11       30.37       21.16     25.43 o 
  -4   5  11       81.82       49.20     15.26 o 
  -3   5  11      221.51      216.41     47.15 o 
  -2   5  11      379.44      348.50     26.31 o 
  -1   5  11      151.70      149.16     50.78 o 
   0   5  11      135.35      220.07     45.49 o 
   1   5  11      195.67      192.88     26.30 o 
   2   5  11      904.00      965.93     85.59 o 
   3   5  11     1502.65     1526.21    163.48 o 
   4   5  11       74.52       96.37     12.00 o 
   5   5  11     1330.82     1320.71     58.00 o 
   6   5  11     1460.79     1566.88    148.91 o 
   7   5  11       20.89       15.92      9.10 o 
   8   5  11       11.90       20.23      6.61 o 
  -5   6  11        2.58        3.52     52.71 o 
  -4   6  11        5.84        9.89     17.97 o 
  -3   6  11       33.72       25.07     25.76 o 
  -2   6  11     1821.66     1789.67    301.84 o 
  -1   6  11      894.59     1104.10    142.03 o 
   0   6  11       26.58       30.31     11.57 o 
   1   6  11      208.21      183.35    176.56 o 
   2   6  11       59.12       54.36     32.24 o 
   3   6  11       45.36       71.26     93.71 o 
   4   6  11       58.57       54.63     18.95 o 
   5   6  11     1028.92     1080.55     59.89 o 
   6   6  11      114.60      119.91      6.54 o 
   7   6  11       30.09       34.67     12.21 o 
   8   6  11      120.13      118.83     30.28 o 
  -4   7  11       52.55       42.47     23.47 o 
  -3   7  11        3.05       -6.38     23.47 o 
  -2   7  11      136.91      145.83     39.59 o 
  -1   7  11       38.37       42.75     15.04 o 
   0   7  11        1.84        5.30     18.98 o 
   1   7  11      353.81      302.19     91.01 o 
   2   7  11      652.10      709.26     44.42 o 
   3   7  11      170.21      170.58     40.03 o 
   4   7  11       36.40       37.90     20.03 o 
   5   7  11      335.56      369.58     22.39 o 
   6   7  11       84.52       90.78      5.80 o 
   7   7  11        4.49        8.43      4.32 o 
   8   7  11        5.80        3.71      3.17 o 
  -4   8  11      182.35      202.06     83.22 o 
  -3   8  11     1148.77     1004.14    475.26 o 
  -2   8  11      825.09      979.90    137.28 o 
  -1   8  11       31.21       20.58     14.54 o 
   0   8  11       13.04       18.96      6.18 o 
   1   8  11      470.17      455.35     21.31 o 
   2   8  11       64.35       49.45     60.46 o 
   3   8  11      394.43      352.19     55.47 o 
   4   8  11      747.61      890.92    219.83 o 
   5   8  11       16.53       20.09     12.61 o 
   6   8  11      958.45     1083.52     63.33 o 
   7   8  11      987.49     1079.27    189.92 o 
   8   8  11        0.30        6.20      4.25 o 
  -4   9  11       31.05       26.84     28.06 o 
  -3   9  11        0.13       62.65     43.97 o 
  -2   9  11       32.30       38.64     48.29 o 
  -1   9  11       37.80       56.58     88.96 o 
   0   9  11      350.92      271.90     37.98 o 
   1   9  11      117.26       82.84     50.58 o 
   2   9  11     1431.80     1552.96     75.67 o 
   3   9  11      215.14      207.91     30.70 o 
   4   9  11      111.14      145.59     19.53 o 
   5   9  11      316.82      406.17     50.35 o 
   6   9  11     2130.13     2189.97     22.66 o 
   7   9  11       16.31       11.40      9.17 o 
   8   9  11        0.02        2.16      3.10 o 
  -3  10  11        2.40       24.62     25.76 o 
  -2  10  11      229.91      153.43    129.56 o 
  -1  10  11       15.87      -13.35     58.88 o 
   0  10  11       24.06      -31.23     57.93 o 
   1  10  11      368.30      381.18     63.33 o 
   2  10  11      365.20      404.42     36.40 o 
   3  10  11      944.52     1038.11     84.22 o 
   4  10  11      393.18      410.90     67.28 o 
   5  10  11        7.68       -2.58     22.32 o 
   6  10  11       17.64       16.89      7.56 o 
   7  10  11      728.74      714.88    116.13 o 
   8  10  11        2.37       -0.67      3.64 o 
  -2  11  11      205.00      122.41     80.53 o 
  -1  11  11       19.63       41.61     54.49 o 
   0  11  11       74.97       30.15     52.54 o 
   1  11  11      130.71      141.29     61.24 o 
   2  11  11      150.68      141.43    125.37 o 
   3  11  11        2.19       23.13     79.11 o 
   4  11  11      244.22      238.97     50.49 o 
   5  11  11       16.06       14.33     42.69 o 
   6  11  11       51.69       40.49     13.01 o 
   7  11  11       35.18       17.20      7.96 o 
  -2  12  11      109.03       47.14     25.97 o 
  -1  12  11      177.53      126.93     78.77 o 
   0  12  11       21.58       46.80     79.65 o 
   1  12  11      293.45      333.90    163.01 o 
   2  12  11       61.80       38.51     45.66 o 
   3  12  11      287.30      279.80    166.92 o 
   4  12  11       21.71       15.58     68.69 o 
   5  12  11      206.68      340.78     80.93 o 
   6  12  11       15.39       16.08      6.55 o 
   7  12  11        3.88        2.23      2.36 o 
  -1  13  11      534.02      415.37    170.09 o 
   0  13  11      154.75      148.24    106.63 o 
   1  13  11       17.21       88.69     54.16 o 
   2  13  11       13.73       38.31     50.11 o 
   3  13  11      129.96      135.15     57.42 o 
   4  13  11      193.61      315.43     79.95 o 
   5  13  11       76.84       66.50     55.91 o 
   6  13  11       53.80       36.35     30.01 o 
   0  14  11      297.67      380.51    180.47 o 
   1  14  11       23.59       26.50     35.34 o 
   2  14  11       38.69      118.50     71.96 o 
   3  14  11       32.82       18.00     43.68 o 
   4  14  11       29.11       48.96     60.43 o 
   5  14  11      237.44      383.34     72.84 o 
   3  15  11      120.85      126.32     55.47 o 
  -2 -10  12        4.49       37.43     22.73 o 
  -1 -10  12      106.50      219.73     37.83 o 
   0 -10  12       55.85       71.76     22.28 o 
   1 -10  12       47.44       41.09      9.95 o 
   2 -10  12      112.67       85.25     23.60 o 
  -3  -9  12        6.05       15.31     23.33 o 
  -2  -9  12      104.92      190.52     60.16 o 
  -1  -9  12       18.22       34.87     20.50 o 
   0  -9  12      101.69       99.47     19.75 o 
   1  -9  12       56.06       38.39     10.09 o 
   2  -9  12      238.41      236.34     17.03 o 
   3  -9  12       73.06       64.34     15.07 o 
  -4  -8  12      191.97      191.40     26.98 o 
  -3  -8  12       18.13       51.46     26.37 o 
  -2  -8  12       65.93       47.41     34.93 o 
  -1  -8  12      317.32      435.40     83.29 o 
   0  -8  12      147.66      134.95     55.10 o 
   1  -8  12       17.18       24.79      9.68 o 
   2  -8  12       11.81        9.87      7.05 o 
   3  -8  12       16.87       18.28      8.77 o 
   4  -8  12        9.85        5.49      2.23 o 
  -4  -7  12      380.41      442.28     50.31 o 
  -3  -7  12      144.22      233.69     49.64 o 
  -2  -7  12       16.19       23.54     24.48 o 
  -1  -7  12       51.29       92.26     41.14 o 
   0  -7  12       67.94       73.98     30.75 o 
   1  -7  12      860.46     1098.76    122.00 o 
   2  -7  12      147.71      150.24     36.04 o 
   3  -7  12      110.27      111.68     48.76 o 
   4  -7  12       29.54       17.74      8.83 o 
   5  -7  12       57.17       49.48      9.72 o 
  -5  -6  12        2.01       18.41     16.66 o 
  -4  -6  12        5.41       14.16     16.05 o 
  -3  -6  12        0.38       15.38     17.06 o 
  -2  -6  12        4.18       27.18     24.82 o 
  -1  -6  12       26.19       41.14     24.82 o 
   0  -6  12        6.07       36.89     24.21 o 
   1  -6  12      201.38      237.40     72.03 o 
   2  -6  12      333.56      316.67     17.29 o 
   3  -6  12        0.28        5.60      3.57 o 
   4  -6  12       99.74      111.89     33.65 o 
   5  -6  12        0.77        2.29      3.51 o 
  -5  -5  12       71.42       88.62     22.19 o 
  -4  -5  12       28.56       60.90     19.90 o 
  -3  -5  12       73.68       62.99     30.35 o 
  -2  -5  12      502.26      634.49     55.30 o 
  -1  -5  12        3.84      -20.50     23.00 o 
   0  -5  12      454.13      639.62     72.70 o 
   1  -5  12      126.61      136.50     25.36 o 
   2  -5  12      656.91      574.87     64.00 o 
   3  -5  12       23.31       13.83      9.17 o 
   4  -5  12        0.63        4.79      4.32 o 
   5  -5  12       13.98       18.01      5.13 o 
   6  -5  12      156.07      163.25     11.79 o 
  -5  -4  12        1.67        5.93      9.78 o 
  -4  -4  12       22.94       21.18     17.33 o 
  -3  -4  12        6.65       34.87     22.86 o 
  -2  -4  12      234.96      354.68     91.65 o 
  -1  -4  12       44.84       67.64     35.95 o 
   0  -4  12     1050.04     1269.39    115.19 o 
   1  -4  12      238.89      209.61     36.15 o 
   2  -4  12      300.13      242.18     39.66 o 
   3  -4  12        4.51        6.20      3.57 o 
   4  -4  12      362.81      341.05     22.39 o 
   5  -4  12      190.29      218.51     44.92 o 
   6  -4  12       22.81       15.71      7.01 o 
  -5  -3  12       13.41       13.02     10.93 o 
  -4  -3  12       14.20       53.48     19.63 o 
  -3  -3  12        0.11        5.87     13.89 o 
  -2  -3  12      149.46      144.46     34.73 o 
  -1  -3  12      534.88      636.25     60.97 o 
   0  -3  12      609.14      645.55     52.87 o 
   1  -3  12     1194.75     1130.53     55.77 o 
   2  -3  12        0.02        3.37      5.46 o 
   3  -3  12      170.21      150.61     18.89 o 
   4  -3  12       96.06       81.74     12.21 o 
   5  -3  12       76.81      100.89     34.93 o 
   6  -3  12       17.53       13.96      4.79 o 
   7  -3  12        7.74        8.30      4.11 o 
  -5  -2  12       74.82       64.21     61.41 o 
  -4  -2  12        0.24       16.08     81.03 o 
  -3  -2  12      822.58     1013.38    116.54 o 
  -2  -2  12      181.12      130.77     26.98 o 
  -1  -2  12       18.30       16.86     24.62 o 
   0  -2  12      220.33      250.34    102.24 o 
   1  -2  12     2743.27     2595.23    172.65 o 
   2  -2  12       21.33       18.34      9.10 o 
   3  -2  12      175.45      165.97     29.81 o 
   4  -2  12       22.99       27.65      8.23 o 
   5  -2  12       86.55       88.62     38.04 o 
   6  -2  12      121.31      118.23     47.95 o 
   7  -2  12        5.49        8.47      3.26 o 
  -5  -1  12        7.58       21.68     30.11 o 
  -4  -1  12      106.48       42.98     34.50 o 
  -3  -1  12      442.06      411.65     62.48 o 
  -2  -1  12      256.27      228.77     37.30 o 
  -1  -1  12      503.10      576.83     43.84 o 
   0  -1  12      372.26      394.20     39.05 o 
   1  -1  12      543.69      460.56     35.61 o 
   2  -1  12        2.18        7.89      9.44 o 
   3  -1  12       23.34       11.67      7.82 o 
   4  -1  12      208.79      213.39     34.60 o 
   5  -1  12        2.53       10.52      7.62 o 
   6  -1  12       52.21       66.09     29.00 o 
   7  -1  12       38.71       45.79     13.62 o 
  -5   0  12       13.30       24.00     86.70 o 
  -4   0  12      251.24      173.21     96.04 o 
  -3   0  12        0.22       13.96     17.72 o 
  -2   0  12       29.39       26.97     20.20 o 
  -1   0  12        0.52       62.55     84.91 o 
   0   0  12        3.22        2.77     20.97 o 
   1   0  12     2527.07     2052.12    221.48 o 
   2   0  12      804.05      629.97     43.97 o 
   3   0  12       44.40       30.35      9.51 o 
   4   0  12       10.40        3.98      3.51 o 
   5   0  12       97.97       85.65     15.31 o 
   6   0  12      347.42      348.40     24.35 o 
   7   0  12      325.41      358.05     59.15 o 
   8   0  12       65.18       55.15     12.57 o 
  -5   1  12       10.10       25.34     49.23 o 
  -4   1  12        1.14       13.60     65.05 o 
  -3   1  12        5.06       15.97     22.05 o 
  -2   1  12      357.10      380.73     35.86 o 
  -1   1  12       91.12      103.71     93.14 o 
   0   1  12      296.42      312.34    121.66 o 
   1   1  12        2.63       -9.04     10.79 o 
   2   1  12       14.35       13.49      7.15 o 
   3   1  12        4.73        2.16      4.92 o 
   4   1  12       77.72       93.81     26.77 o 
   5   1  12        2.26        2.43      4.11 o 
   6   1  12       75.89       57.46     25.97 o 
   7   1  12      527.91      587.28    104.20 o 
   8   1  12        9.12       12.10      4.61 o 
  -5   2  12       22.83       36.17     82.52 o 
  -4   2  12        0.41       10.14     37.36 o 
  -3   2  12        1.32       33.70     84.54 o 
  -2   2  12      240.00      171.67     38.34 o 
  -1   2  12      915.79     1100.45     61.62 o 
   0   2  12        1.43       48.62     71.62 o 
   1   2  12      581.11      547.69     61.37 o 
   2   2  12      121.18      110.54      8.30 o 
   3   2  12      115.18       95.03     14.63 o 
   4   2  12      102.29      118.97     21.99 o 
   5   2  12     1702.48     1835.50    100.49 o 
   6   2  12      185.29      187.96     28.33 o 
   7   2  12      120.02      106.56     31.90 o 
   8   2  12       96.02       79.51     20.81 o 
  -5   3  12       90.11       64.93     36.10 o 
  -4   3  12      268.15      214.97     38.25 o 
  -3   3  12      312.16      409.79    101.77 o 
  -2   3  12       19.80       59.93     59.65 o 
  -1   3  12      121.74       84.35     29.51 o 
   0   3  12        0.84       48.57    110.27 o 
   1   3  12       93.74       66.81     53.25 o 
   2   3  12       60.56       49.17     18.82 o 
   3   3  12     1945.78     1826.12    119.71 o 
   4   3  12      548.21      558.15     26.98 o 
   5   3  12       65.66       61.17     21.92 o 
   6   3  12      133.46      123.82     30.82 o 
   7   3  12       19.65       24.08     12.00 o 
   8   3  12      785.16      797.03     23.33 o 
  -5   4  12       53.95       54.39     16.29 o 
  -4   4  12       20.99       14.27      6.65 o 
  -3   4  12      230.93      250.16     70.61 o 
  -2   4  12       54.89       62.50     17.19 o 
  -1   4  12       18.87       65.93    103.76 o 
   0   4  12      337.63      275.06     77.99 o 
   1   4  12       39.62       67.19     31.80 o 
   2   4  12      152.74      125.87     25.59 o 
   3   4  12      744.36      768.77     51.73 o 
   4   4  12     1767.18     1930.93     86.26 o 
   5   4  12      317.83      314.21     19.76 o 
   6   4  12       19.08       12.75      7.76 o 
   7   4  12       18.90       12.54      4.18 o 
   8   4  12       13.27       15.98      7.49 o 
  -5   5  12       19.73       14.49     31.80 o 
  -4   5  12      248.71      274.37    119.81 o 
  -3   5  12      275.47      292.69     34.89 o 
  -2   5  12       56.34       78.06     56.62 o 
  -1   5  12       63.09       74.50     20.19 o 
   0   5  12      421.72      542.13     90.27 o 
   1   5  12      133.24      179.32     41.48 o 
   2   5  12     1460.03     1477.91     89.06 o 
   3   5  12        9.77       10.05      4.99 o 
   4   5  12      364.10      377.27     20.37 o 
   5   5  12      288.23      322.24     51.86 o 
   6   5  12       83.09       72.30     19.49 o 
   7   5  12        5.83        7.76      8.90 o 
   8   5  12        3.80        2.09      2.23 o 
  -4   6  12      122.84      169.37     37.23 o 
  -3   6  12      325.13      307.82     49.29 o 
  -2   6  12      966.76     1065.36    137.58 o 
  -1   6  12       21.63       30.70     85.55 o 
   0   6  12       11.06       35.98    144.22 o 
   1   6  12       68.69       90.06     39.96 o 
   2   6  12      480.22      430.18     64.41 o 
   3   6  12      473.93      455.30     21.45 o 
   4   6  12      182.08      216.22     35.07 o 
   5   6  12     3993.90     4038.62     36.08 o 
   6   6  12       45.17       53.21     21.11 o 
   7   6  12      121.02      127.94     37.83 o 
   8   6  12       34.36       41.54      7.08 o 
  -4   7  12       55.74       69.11     21.93 o 
  -3   7  12       85.43       85.61     24.35 o 
  -2   7  12      741.82      813.57    114.18 o 
  -1   7  12     1435.80     1398.10    172.82 o 
   0   7  12      549.55      443.23     27.79 o 
   1   7  12      394.66      309.75     48.59 o 
   2   7  12       97.71       81.76     24.02 o 
   3   7  12        5.92        9.44     35.91 o 
   4   7  12     2108.66     2131.90    118.36 o 
   5   7  12      357.00      357.91     35.07 o 
   6   7  12      426.74      405.19     26.44 o 
   7   7  12      673.15      742.06    130.84 o 
   8   7  12       34.87       41.00     18.21 o 
  -4   8  12       93.78       38.10     70.88 o 
  -3   8  12        0.26        4.02     10.86 o 
  -2   8  12       39.39       62.79     26.72 o 
  -1   8  12      416.16      447.58     39.22 o 
   0   8  12       81.20       60.77     34.46 o 
   1   8  12     1411.11     1240.09    290.84 o 
   2   8  12       68.01       93.82     50.24 o 
   3   8  12      267.60      320.49    104.53 o 
   4   8  12        1.58        1.55      3.10 o 
   5   8  12       81.25       92.06      5.93 o 
   7   8  12       12.93        9.04      3.44 o 
   8   8  12      215.83      234.36     22.32 o 
  -3   9  12      116.33       32.10     35.81 o 
  -2   9  12      160.18      168.33    112.22 o 
  -1   9  12        1.56       68.39     70.95 o 
   0   9  12      109.19       73.82     18.11 o 
   1   9  12        0.27        3.77     37.36 o 
   2   9  12       18.31       15.56     58.51 o 
   3   9  12      111.83      129.83     33.11 o 
   4   9  12     1098.40     1147.14    119.64 o 
   5   9  12       32.87       28.33      8.83 o 
   6   9  12      388.28      389.00     70.48 o 
   7   9  12      860.46      843.97    137.11 o 
   8   9  12        0.04        2.90      2.23 o 
  -3  10  12        0.79        6.68     52.47 o 
  -2  10  12      168.57      133.00    111.89 o 
  -1  10  12      307.05      192.68    132.66 o 
   0  10  12      257.52      295.06     77.56 o 
   1  10  12      289.74      127.33     65.01 o 
   2  10  12       74.21      113.65     17.57 o 
   3  10  12        3.09        6.33     41.17 o 
   4  10  12      127.01      158.60     36.28 o 
   5  10  12        0.43        1.88      1.68 o 
   6  10  12       40.20       30.01      8.43 o 
   7  10  12     1004.56     1052.56     23.94 o 
  -2  11  12       81.89       59.42     52.54 o 
  -1  11  12        2.93       54.36     63.33 o 
   0  11  12        6.66      131.85     80.86 o 
   1  11  12        4.77       18.55     64.14 o 
   2  11  12      525.38      195.24    310.30 o 
   3  11  12       37.16      156.46    106.69 o 
   4  11  12      514.45      595.31    107.70 o 
   5  11  12       16.35       14.15     15.24 o 
   6  11  12       61.21       46.58     25.29 o 
   7  11  12       68.50       64.07     17.33 o 
  -1  12  12       30.40      -57.60     59.28 o 
   0  12  12       34.01       24.21     77.76 o 
   1  12  12      267.95      190.59     65.49 o 
   2  12  12       38.88       97.72    110.33 o 
   3  12  12      113.69      136.23    124.43 o 
   4  12  12       27.15       85.55    105.18 o 
   5  12  12      315.27      346.65     76.61 o 
   6  12  12       48.82      110.54     49.77 o 
   7  12  12       34.12       17.40      6.61 o 
   0  13  12      107.91      151.47     70.75 o 
   1  13  12       35.86        8.09     51.93 o 
   2  13  12        1.99       55.91     68.79 o 
   3  13  12        0.05       69.73     76.21 o 
   4  13  12      492.65      444.11     52.53 o 
   5  13  12       26.12      130.50     60.70 o 
   6  13  12       93.82      184.52     52.13 o 
   1  14  12       12.18       67.04     56.65 o 
   2  14  12        2.67       -0.54     85.92 o 
   3  14  12        3.19      114.85     66.43 o 
   4  14  12       40.77       46.67     75.60 o 
   5  14  12      104.57      268.89     80.46 o 
  -2  -9  13        7.33       40.53     25.83 o 
  -1  -9  13       83.95      170.70     35.95 o 
   0  -9  13      343.20      436.48     45.12 o 
   1  -9  13       10.77       12.76      6.00 o 
   2  -9  13       79.35       90.71     21.11 o 
  -3  -8  13       88.46       86.87     34.93 o 
  -2  -8  13       38.38       94.01     37.09 o 
  -1  -8  13      230.60      257.70    112.29 o 
   0  -8  13      135.72      115.26     42.62 o 
   1  -8  13        8.89       13.64      5.54 o 
   2  -8  13       88.88       97.66     25.90 o 
   3  -8  13      161.69      118.76     32.98 o 
  -3  -7  13       49.65       44.78     25.22 o 
  -2  -7  13       38.55      107.03     41.41 o 
  -1  -7  13       92.53       94.15     82.55 o 
   0  -7  13      525.11      517.35     94.35 o 
   1  -7  13      681.96      918.56    184.32 o 
   2  -7  13       26.48       11.24      8.70 o 
   3  -7  13        6.67        1.28      4.86 o 
   4  -7  13      236.12      207.92     20.23 o 
  -4  -6  13        0.78       10.99     18.21 o 
  -3  -6  13      254.34      322.91     45.59 o 
  -2  -6  13      123.93      176.70     59.01 o 
  -1  -6  13       14.84       25.16     22.59 o 
   0  -6  13      400.40      589.17     72.70 o 
   1  -6  13       89.14      117.01     71.49 o 
   2  -6  13       99.61       87.63     21.58 o 
   3  -6  13       98.35       96.58     30.48 o 
   4  -6  13        9.16        7.22      3.57 o 
   5  -6  13        0.30       -0.61      4.65 o 
  -4  -5  13      106.33      125.24     33.86 o 
  -3  -5  13      682.80      561.39     95.97 o 
  -2  -5  13      463.12      475.80     73.17 o 
  -1  -5  13        3.34       74.25     40.94 o 
   0  -5  13      276.00      352.18     37.09 o 
   1  -5  13       29.50       25.02     22.12 o 
   2  -5  13      137.90      108.51     29.47 o 
   3  -5  13      117.68       97.66     35.27 o 
   4  -5  13       11.82        7.15      6.41 o 
   5  -5  13      216.54      220.80     12.14 o 
   6  -5  13       43.99       52.31     14.37 o 
  -4  -4  13      164.07      177.03     49.57 o 
  -3  -4  13       52.70       64.81     19.15 o 
  -2  -4  13       46.47      113.37     48.96 o 
  -1  -4  13      760.39      845.32     74.86 o 
   0  -4  13       99.80      155.45     53.35 o 
   1  -4  13      155.57      153.56     41.27 o 
   2  -4  13      388.08      299.31     72.90 o 
   3  -4  13      114.05       90.30     26.64 o 
   4  -4  13      498.75      475.13     52.81 o 
   5  -4  13      103.58       74.25     32.30 o 
   6  -4  13       45.94       39.52     12.14 o 
  -5  -3  13        0.37       18.07     12.34 o 
  -4  -3  13      218.68      251.69     32.44 o 
  -3  -3  13       21.23       21.31     16.86 o 
  -2  -3  13      229.78      304.90     54.90 o 
  -1  -3  13     1269.98     1700.41    193.76 o 
   0  -3  13     2051.65     2381.84    235.64 o 
   1  -3  13      481.43      452.87     49.17 o 
   2  -3  13       43.64       29.34     11.26 o 
   3  -3  13      139.33      120.99      8.77 o 
   4  -3  13      419.93      405.59     32.71 o 
   5  -3  13       76.38       98.53     31.02 o 
   6  -3  13       10.59       12.48      3.71 o 
  -5  -2  13        0.06        7.52     29.61 o 
  -4  -2  13      107.37      128.22     37.09 o 
  -3  -2  13        0.07       24.14     17.13 o 
  -2  -2  13      125.25      134.41     41.61 o 
  -1  -2  13      334.03      427.51     61.84 o 
   0  -2  13     2341.68     2690.25    157.14 o 
   1  -2  13     1900.24     1715.79     98.13 o 
   2  -2  13        3.24       -6.41      7.42 o 
   3  -2  13       39.31       32.24     15.98 o 
   4  -2  13      977.80     1069.83    116.47 o 
   5  -2  13       57.46       87.47     41.34 o 
   6  -2  13       31.40       27.58      6.41 o 
   7  -2  13       25.82       12.48      8.43 o 
  -5  -1  13       57.27       38.58      9.78 o 
  -4  -1  13      401.67      384.52     78.13 o 
  -3  -1  13      877.88      995.86     99.03 o 
  -2  -1  13       41.73       56.38     31.09 o 
  -1  -1  13       22.44       48.29     28.06 o 
   0  -1  13      128.94       94.42     42.35 o 
   1  -1  13        0.03        3.44      9.91 o 
   2  -1  13       37.65       31.50     13.69 o 
   3  -1  13      352.65      345.64     24.75 o 
   4  -1  13        0.43       -4.32      7.35 o 
   5  -1  13       47.27       35.68     19.09 o 
   6  -1  13        9.44       13.76      7.69 o 
   7  -1  13       76.49       91.05     31.56 o 
  -5   0  13      135.46       82.22     35.74 o 
  -4   0  13      150.85      226.68     60.29 o 
  -3   0  13      345.43      351.47     83.49 o 
  -2   0  13      189.91      198.35     73.61 o 
  -1   0  13     1387.92     1616.04    112.96 o 
   0   0  13      109.99       93.14     42.62 o 
   1   0  13     4068.61     3922.95    172.85 o 
   2   0  13       91.23       65.15     28.19 o 
   3   0  13       17.53       22.39      7.82 o 
   4   0  13       34.28       23.27      8.23 o 
   5   0  13      239.52      273.27     45.79 o 
   6   0  13      567.27      616.76    109.26 o 
   7   0  13       64.15       64.61     21.38 o 
  -5   1  13       43.04       22.31     58.34 o 
  -4   1  13       35.22       72.36     24.06 o 
  -3   1  13       56.31      156.67    101.33 o 
  -2   1  13       18.76       82.78     25.89 o 
  -1   1  13       70.87       89.40     57.12 o 
   0   1  13       35.96       39.32     22.86 o 
   1   1  13      463.52      379.56     24.48 o 
   2   1  13     1400.09     1031.32     48.49 o 
   3   1  13       48.19       56.25     25.22 o 
   4   1  13      410.15      381.11     29.34 o 
   5   1  13        9.04        6.41      6.34 o 
   6   1  13      458.48      456.24     51.32 o 
   7   1  13       23.92       16.73      6.54 o 
   8   1  13       85.88       97.52     22.86 o 
  -5   2  13       39.85       40.21      8.67 o 
  -4   2  13       38.54       47.28     28.60 o 
  -3   2  13      401.74      354.13     42.82 o 
  -2   2  13       42.54       71.35     77.02 o 
  -1   2  13       11.86       30.99     21.73 o 
   0   2  13       20.50       23.97     28.19 o 
   1   2  13      648.23      578.85     34.33 o 
   2   2  13      651.93      589.71     29.67 o 
   3   2  13     1832.81     1629.87     71.96 o 
   4   2  13        3.85        9.44      7.69 o 
   5   2  13      370.16      395.48     18.34 o 
   6   2  13      111.91      105.34     46.33 o 
   7   2  13       85.58       72.03     34.33 o 
   8   2  13       18.23       16.52      8.63 o 
  -4   3  13      432.18      557.50     82.07 o 
  -3   3  13        0.02       33.98    112.05 o 
  -2   3  13        0.23       -2.41     18.63 o 
  -1   3  13      342.70      382.13     38.20 o 
   0   3  13        0.07        4.76     80.46 o 
   1   3  13      116.44       79.41     40.36 o 
   2   3  13      163.98      124.16     28.19 o 
   3   3  13     1117.40     1034.96     47.88 o 
   4   3  13       64.60       73.38     23.74 o 
   5   3  13      851.32      942.23    103.52 o 
   6   3  13       13.17        7.76      5.13 o 
   7   3  13      641.70      650.14    106.09 o 
   8   3  13      212.04      192.88     24.21 o 
  -4   4  13      267.04      352.92     26.17 o 
  -3   4  13       98.46       96.52    204.38 o 
  -2   4  13       33.01       66.61    140.01 o 
  -1   4  13       65.16       66.31     22.89 o 
   0   4  13        0.01       48.03    138.05 o 
   1   4  13       10.15       23.58     67.21 o 
   2   4  13        6.46        6.41      5.40 o 
   3   4  13     4757.20     4170.33    177.44 o 
   4   4  13        5.15       -1.69      4.05 o 
   5   4  13       70.02       64.41     21.92 o 
   6   4  13       42.87       46.94     23.00 o 
   7   4  13       76.67       48.69     17.80 o 
   8   4  13        9.68       11.94      6.74 o 
  -4   5  13       13.28       26.46      9.67 o 
  -3   5  13        3.92       32.00     13.15 o 
  -2   5  13       29.43       68.29     46.13 o 
  -1   5  13      541.18      562.78    155.62 o 
   0   5  13        4.44       31.46    104.70 o 
   1   5  13      356.25      382.36     21.99 o 
   2   5  13     3238.70     2987.02    157.95 o 
   3   5  13       23.32       16.93     11.20 o 
   4   5  13      217.92      212.58     34.60 o 
   5   5  13      334.64      331.75     80.46 o 
   6   5  13       73.14       73.17     30.15 o 
   7   5  13       74.50       58.88     25.76 o 
   8   5  13       24.45       15.51      9.51 o 
  -4   6  13        5.80       11.25     70.81 o 
  -3   6  13       34.40       45.24     24.52 o 
  -2   6  13        5.23       47.43     25.50 o 
  -1   6  13      457.55      516.83    115.53 o 
   0   6  13      451.16      338.95     66.13 o 
   1   6  13      341.60      483.54     39.42 o 
   2   6  13     1613.61     1735.66     87.49 o 
   3   6  13       83.73       91.25     20.57 o 
   4   6  13      128.31      151.41     25.09 o 
   5   6  13     1139.71     1230.34    133.13 o 
   6   6  13       34.74       20.84     10.25 o 
   7   6  13       70.84       62.72     25.09 o 
   8   6  13       22.99       20.97     11.80 o 
  -3   7  13      246.34      263.03     48.39 o 
  -2   7  13      457.22      525.18    192.45 o 
  -1   7  13        1.86       44.47     76.55 o 
   0   7  13      440.13      414.18    113.13 o 
   1   7  13        7.24       11.29     73.34 o 
   2   7  13      836.44      709.03    151.95 o 
   3   7  13       25.35       32.63     31.09 o 
   4   7  13      541.70      559.97     54.97 o 
   5   7  13      296.68      278.60     41.07 o 
   6   7  13      186.34      157.21     53.48 o 
   7   7  13       57.50       63.60      9.91 o 
   8   7  13       48.29       41.75     16.32 o 
  -3   8  13      140.86       82.14     59.89 o 
  -2   8  13      111.53       98.44     27.78 o 
  -1   8  13       23.10       42.48     24.08 o 
   0   8  13       58.52      106.21     27.66 o 
   1   8  13      993.67      811.42    143.92 o 
   2   8  13       41.47       15.12     50.41 o 
   3   8  13      447.72      496.27     90.27 o 
   4   8  13      279.73      254.39     61.57 o 
   5   8  13      263.11      275.03     44.44 o 
   6   8  13      286.06      275.23     49.43 o 
   7   8  13      363.32      339.91     10.79 o 
   8   8  13       26.75       34.53     11.80 o 
  -3   9  13       75.54       37.03     57.12 o 
  -2   9  13       93.86      207.25     77.36 o 
  -1   9  13       21.32       80.93     58.67 o 
   0   9  13      347.81      262.68     50.68 o 
   1   9  13      125.92       80.19     49.43 o 
   2   9  13     1088.97      949.09     93.71 o 
   3   9  13      390.04      407.77     56.01 o 
   4   9  13       19.84       26.98     24.92 o 
   5   9  13       19.80       18.61      5.67 o 
   6   9  13       91.81       97.32     22.19 o 
   7   9  13      618.38      691.68     14.63 o 
  -2  10  13       35.48      153.70     71.62 o 
  -1  10  13       76.79       40.53     60.50 o 
   0  10  13      133.43       87.74     65.42 o 
   1  10  13        1.19      129.22     94.28 o 
   2  10  13       22.88       16.50     41.65 o 
   3  10  13       46.33       90.37     84.77 o 
   4  10  13        3.22        3.61     20.70 o 
   5  10  13      140.75      167.66     49.23 o 
   6  10  13      385.11      413.76     69.33 o 
   7  10  13      376.90      411.33     37.43 o 
  -1  11  13       24.57      145.94     86.12 o 
   0  11  13        2.16       39.18     76.75 o 
   1  11  13        2.60      -80.80    113.98 o 
   2  11  13     1103.57     1028.96    241.98 o 
   3  11  13      200.94      500.49    155.79 o 
   4  11  13      107.22      261.47     86.46 o 
   5  11  13        0.01        1.15      1.08 o 
   6  11  13      628.27      577.64     12.41 o 
   7  11  13        4.23        0.47      2.63 o 
   0  12  13        0.04       11.33     66.43 o 
   1  12  13        5.63      127.67    135.90 o 
   2  12  13      114.97      206.51    190.66 o 
   3  12  13      182.64      166.31     89.29 o 
   4  12  13        0.65       68.79     68.12 o 
   1  13  13       34.54      115.86    112.83 o 
   2  13  13       21.54      143.99    198.48 o 
   3  13  13       15.06      146.01     94.15 o 
   4  13  13      208.57      165.57     91.38 o 
   3  14  13      199.23      637.80    128.48 o 
  -1  -8  14       32.58       62.59     30.69 o 
   0  -8  14      381.11      430.28     45.39 o 
   1  -8  14        0.74        7.35      3.41 o 
   2  -8  14      295.28      304.03     29.40 o 
  -2  -7  14      223.60      230.11     39.52 o 
  -1  -7  14       37.02       42.69     21.92 o 
   0  -7  14      174.90      136.91     63.06 o 
   1  -7  14      233.26      302.00     21.92 o 
   2  -7  14        5.89        8.09      6.88 o 
   3  -7  14       36.90       24.01     10.72 o 
  -3  -6  14        1.43       33.38     31.23 o 
  -2  -6  14      150.64      202.73     32.84 o 
  -1  -6  14       18.21        5.40     36.42 o 
   0  -6  14      347.83      256.35     83.49 o 
   1  -6  14      211.43      215.81     71.22 o 
   2  -6  14      139.63      117.55     27.65 o 
   3  -6  14      331.18      291.01     12.75 o 
   4  -6  14       19.50       16.32     10.99 o 
  -3  -5  14     1667.15     2415.70     89.97 o 
  -2  -5  14        0.33        4.79     28.87 o 
  -1  -5  14      273.05      328.58     67.24 o 
   0  -5  14        0.91       48.02     24.14 o 
   1  -5  14      209.62      263.56     34.26 o 
   2  -5  14      217.38      151.20     45.05 o 
   3  -5  14       51.94       54.70     25.56 o 
   4  -5  14       61.07       44.92     17.60 o 
   5  -5  14      114.74      115.53     45.25 o 
  -4  -4  14        0.22       15.65     17.00 o 
  -3  -4  14        4.18       45.46     27.58 o 
  -2  -4  14        1.59       12.41     25.97 o 
  -1  -4  14     1290.00     1414.52    162.26 o 
   0  -4  14      224.94      346.25     40.33 o 
   1  -4  14        3.00       -6.20     13.89 o 
   2  -4  14       66.51       40.53     22.26 o 
   3  -4  14       47.09       25.29      9.58 o 
   4  -4  14        0.03       -4.38      6.47 o 
   5  -4  14        0.01        7.82      5.06 o 
   6  -4  14      200.38      222.29     20.70 o 
  -4  -3  14       18.55       41.81     27.45 o 
  -3  -3  14        1.55       24.55     19.90 o 
  -2  -3  14      149.11      138.73     51.19 o 
  -1  -3  14        1.55        0.47     22.05 o 
   0  -3  14      219.54      388.94     40.33 o 
   1  -3  14        1.04        4.72     13.62 o 
   2  -3  14       13.64        8.70     11.94 o 
   3  -3  14       22.21        8.90     10.39 o 
   4  -3  14      228.06      289.60     52.87 o 
   5  -3  14        2.97        9.10      8.43 o 
   6  -3  14       90.85      100.76     38.04 o 
  -4  -2  14        1.53       13.69     19.36 o 
  -3  -2  14        7.41       39.86     24.48 o 
  -2  -2  14      249.35      328.71     56.79 o 
  -1  -2  14     3030.57     4177.28     99.88 o 
   0  -2  14      736.53      884.09    103.05 o 
   1  -2  14       41.29       41.21     13.49 o 
   2  -2  14      151.71      135.69     34.46 o 
   3  -2  14       38.71       20.30      9.17 o 
   4  -2  14      160.39      209.88     25.43 o 
   5  -2  14      192.19      198.95     58.81 o 
   6  -2  14      159.21      175.15     52.13 o 
  -4  -1  14      850.45     1021.82    171.30 o 
  -3  -1  14        5.36       66.30     57.12 o 
  -2  -1  14      309.32      256.75     43.23 o 
  -1  -1  14      661.54      837.09    101.97 o 
   0  -1  14      330.12      381.11     46.80 o 
   1  -1  14        0.57       -7.28     11.53 o 
   2  -1  14      540.43      499.47     49.91 o 
   3  -1  14       82.03       70.68     23.07 o 
   4  -1  14      223.80      203.94     31.09 o 
   5  -1  14      110.88      121.53     36.42 o 
   6  -1  14       84.37       71.76     26.84 o 
   7  -1  14      198.60      233.82     31.09 o 
  -4   0  14      166.78      148.58     40.87 o 
  -3   0  14       88.57      114.24     34.60 o 
  -2   0  14       13.71       19.71     25.19 o 
  -1   0  14      652.31      747.66     94.49 o 
   0   0  14      205.71      281.77     57.06 o 
   1   0  14      730.41      682.58     70.48 o 
   2   0  14      160.37      123.28     28.33 o 
   3   0  14     1309.47     1101.86    105.34 o 
   4   0  14       82.49       74.66      8.70 o 
   5   0  14      372.74      409.24     45.86 o 
   6   0  14      144.15      187.35     32.64 o 
   7   0  14      379.14      406.00     37.77 o 
  -4   1  14      139.23      162.35     40.27 o 
  -3   1  14       99.85      120.69     34.45 o 
  -2   1  14       73.28      161.85     39.86 o 
  -1   1  14      686.20      777.25     81.39 o 
   0   1  14       13.66       70.68     38.85 o 
   1   1  14      785.64      800.60     52.74 o 
   2   1  14       76.52       71.35     26.10 o 
   3   1  14      575.24      453.28     44.51 o 
   4   1  14       72.16       49.50     23.27 o 
   5   1  14       59.95       73.58     23.27 o 
   6   1  14      325.13      328.58     59.01 o 
   7   1  14      114.00      107.23     43.16 o 
  -4   2  14        5.55       -1.87     46.50 o 
  -3   2  14       68.00      154.20    103.83 o 
  -2   2  14      447.14      662.61     56.41 o 
  -1   2  14       90.50      124.40     60.26 o 
   0   2  14      569.30      706.04     68.85 o 
   1   2  14     1756.33     1730.29     98.80 o 
   2   2  14      138.97      114.04     24.75 o 
   3   2  14      751.21      649.94     63.19 o 
   4   2  14      540.25      591.60     65.55 o 
   5   2  14       53.65       58.00     27.85 o 
   6   2  14       87.25       88.89     39.18 o 
   7   2  14        2.18        2.23      3.64 o 
  -4   3  14      384.83      403.86    126.01 o 
  -3   3  14       83.20       56.90     49.33 o 
  -2   3  14      142.18      200.26     53.31 o 
  -1   3  14       84.07       74.94     87.10 o 
   0   3  14     1215.62     1467.11    221.51 o 
   1   3  14       24.55       20.28     11.34 o 
   2   3  14        2.45        2.77      4.18 o 
   3   3  14        7.61        7.01      5.26 o 
   4   3  14     1305.13     1258.94    137.99 o 
   5   3  14        9.21        6.20      6.68 o 
   6   3  14      114.42      108.45     37.77 o 
   7   3  14       60.50       50.72     15.24 o 
  -4   4  14       73.90      100.34    115.56 o 
  -3   4  14       26.07       22.14     58.24 o 
  -2   4  14      116.35      105.39     49.77 o 
  -1   4  14       31.42       82.82     79.58 o 
   0   4  14      214.92      219.55     68.55 o 
   1   4  14      302.65      280.08     74.49 o 
   2   4  14       63.07       47.14     14.30 o 
   3   4  14     2432.90     2136.08    202.12 o 
   4   4  14     1296.10     1271.95    137.65 o 
   5   4  14      200.12      245.49     36.96 o 
   6   4  14      200.79      181.35     53.35 o 
   7   4  14      921.87      972.04     20.10 o 
   8   4  14        4.60        9.04      7.08 o 
  -3   5  14       15.25       25.50     15.96 o 
  -2   5  14      118.98      155.78    137.28 o 
  -1   5  14       97.68       18.69     18.13 o 
   0   5  14     1010.66     1457.61    136.76 o 
   1   5  14       67.21       99.82     83.83 o 
   2   5  14      216.17      211.86     32.18 o 
   3   5  14        3.53        4.86      5.13 o 
   4   5  14        7.27        7.55      3.64 o 
   5   5  14     1752.26     1733.59     99.81 o 
   6   5  14       20.12       17.53     12.21 o 
   7   5  14        1.15       -3.78      6.20 o 
   8   5  14       62.89       43.97     17.40 o 
  -3   6  14      165.39      175.63     48.57 o 
  -2   6  14      676.29      634.71    102.37 o 
  -1   6  14       20.55       -0.82     35.24 o 
   0   6  14      203.49      171.15     40.29 o 
   1   6  14      619.76      799.15    176.66 o 
   2   6  14        4.92       14.21     93.64 o 
   3   6  14      178.40      154.64     37.90 o 
   4   6  14      141.96      141.90     35.95 o 
   5   6  14      158.74      193.15     28.80 o 
   6   6  14        0.19       -0.74      5.60 o 
   7   6  14      175.98      152.82     46.74 o 
  -3   7  14      158.00      184.38     25.75 o 
  -2   7  14      518.58      572.45     86.63 o 
  -1   7  14       85.75       54.52     21.96 o 
   0   7  14      301.83      228.64     49.87 o 
   1   7  14      209.18      160.46     62.08 o 
   2   7  14      117.08      105.53      6.25 o 
   3   7  14        8.49        4.06     11.50 o 
   4   7  14      938.29     1042.99     62.79 o 
   5   7  14      379.91      339.23     37.90 o 
   6   7  14      326.21      317.92     56.79 o 
   7   7  14       94.62       96.71     25.09 o 
  -2   8  14      106.53       90.46     25.66 o 
  -1   8  14      218.49      236.31     62.59 o 
   0   8  14      895.02      931.92     90.18 o 
   1   8  14      142.62      108.95     76.18 o 
   2   8  14      414.72      344.52     20.99 o 
   3   8  14       58.18       52.81     14.30 o 
   4   8  14      343.70      355.01     23.00 o 
   5   8  14      370.19      401.89     44.51 o 
   6   8  14       19.06       23.54      7.15 o 
   7   8  14        1.41        5.06      2.83 o 
  -2   9  14       15.52       72.84     75.00 o 
  -1   9  14       70.13       50.92    127.60 o 
   0   9  14     1907.14     1764.55    831.96 o 
   1   9  14       77.73      158.73    112.80 o 
   2   9  14      343.38      351.00     89.19 o 
   3   9  14      101.70      150.44     45.78 o 
   4   9  14      265.16      263.95    115.46 o 
   5   9  14      183.67      170.29     49.91 o 
   6   9  14       17.39       15.51      5.53 o 
   7   9  14      296.42      323.72     29.54 o 
  -1  10  14       79.03      175.08    115.80 o 
   0  10  14        5.29      -43.84    117.89 o 
   1  10  14       16.42        1.21    116.07 o 
   2  10  14       74.00      212.37    124.63 o 
   3  10  14       33.95       48.26     22.93 o 
   4  10  14      270.25      315.01     47.38 o 
   5  10  14       89.83       93.68     21.45 o 
   6  10  14      124.26      116.54     29.74 o 
   7  10  14      146.81      127.26     28.33 o 
  -1  11  14      138.30      176.50    153.50 o 
   0  11  14       28.52      152.22    188.70 o 
   1  11  14        3.05      -40.73    101.63 o 
   2  11  14        0.81      136.77    117.62 o 
   3  11  14       48.33      136.10    110.27 o 
   4  11  14        8.81       87.07     74.73 o 
   5  11  14       56.36       36.55     16.05 o 
   6  11  14      248.16      228.90     25.22 o 
   0  12  14        4.02      275.50    148.84 o 
   1  12  14      214.03      335.66    126.25 o 
   2  12  14        6.60      185.46    118.56 o 
   3  12  14        3.19       56.38     89.63 o 
   4  12  14      218.27      300.59     93.54 o 
   2  13  14       16.12      211.56    105.48 o 
   3  13  14        8.84       76.07     92.73 o 
   4  13  14      866.58      648.79    115.46 o 
  -1  -7  15       54.80       81.07     42.56 o 
   0  -7  15      128.19      165.03     24.62 o 
   1  -7  15       26.75       30.15     16.05 o 
   2  -7  15      390.44      421.38     40.20 o 
  -2  -6  15      139.70      200.30     45.73 o 
  -1  -6  15       27.79       56.52     28.19 o 
   0  -6  15      428.85      442.01     56.65 o 
   1  -6  15        8.13       10.72      7.55 o 
   2  -6  15        0.16        6.61      3.51 o 
   3  -6  15        0.25        4.11      7.76 o 
  -2  -5  15      167.15      219.86     50.85 o 
  -1  -5  15        6.34       12.75     20.43 o 
   0  -5  15        7.62       -8.09     12.61 o 
   1  -5  15       43.06       53.35     23.20 o 
   2  -5  15      281.55      245.62     41.48 o 
   3  -5  15       23.40       22.93      9.31 o 
   4  -5  15       16.36        8.09      6.34 o 
  -3  -4  15      729.82      943.11    101.63 o 
  -2  -4  15       40.71       30.75     26.77 o 
  -1  -4  15       15.95       20.91     25.22 o 
   0  -4  15      364.09      660.52    125.71 o 
   1  -4  15      156.76       97.05     75.13 o 
   2  -4  15        5.45       11.53     10.45 o 
   3  -4  15      171.61      196.59     11.47 o 
   4  -4  15        4.00        6.41      5.87 o 
   5  -4  15       14.34       17.13      6.68 o 
  -3  -3  15      116.21      168.40     37.97 o 
  -2  -3  15      136.75       70.48     36.62 o 
  -1  -3  15       11.57       53.14     26.50 o 
   0  -3  15       52.72       47.75     26.03 o 
   1  -3  15        0.39       -0.47     13.83 o 
   2  -3  15      236.95      156.33     59.21 o 
   3  -3  15       12.47       12.21      8.50 o 
   4  -3  15        2.60       -2.02      7.35 o 
   5  -3  15        3.84        0.00      6.81 o 
  -3  -2  15      161.70      288.72     39.86 o 
  -2  -2  15      157.79      249.13     64.54 o 
  -1  -2  15      286.06      312.53     64.27 o 
   0  -2  15       90.39      147.63     59.62 o 
   1  -2  15       10.16       22.73     17.94 o 
   2  -2  15       40.13       34.53     13.42 o 
   3  -2  15       31.42       27.99     11.33 o 
   4  -2  15        0.12        7.49      5.80 o 
   5  -2  15       72.26       57.66     33.38 o 
   6  -2  15       73.63       98.80     36.96 o 
  -3  -1  15        6.17       46.60     25.56 o 
  -2  -1  15        8.17       -3.57     25.16 o 
  -1  -1  15     1343.83     1588.32    181.15 o 
   0  -1  15       34.89       54.43     28.46 o 
   1  -1  15       10.66       11.80     13.29 o 
   2  -1  15       81.99       70.07     28.46 o 
   3  -1  15       69.20       53.35     24.01 o 
   4  -1  15      201.69      163.68     56.04 o 
   5  -1  15       24.51       25.56     17.40 o 
   6  -1  15      273.47      320.01     29.94 o 
  -3   0  15      232.28      367.42     43.64 o 
  -2   0  15        0.20        4.72     26.03 o 
  -1   0  15      389.89      516.60     72.30 o 
   0   0  15      558.95      957.54     71.96 o 
   1   0  15      435.94      419.02     23.27 o 
   2   0  15      361.91      352.79     85.79 o 
   3   0  15      784.04      679.27     45.12 o 
   4   0  15        7.75       12.48      9.04 o 
   5   0  15       53.06       36.28     16.46 o 
   6   0  15       62.84       42.89     16.19 o 
  -3   1  15        2.66       43.87     28.02 o 
  -2   1  15      267.95      260.85    112.97 o 
  -1   1  15      101.14      154.02     56.14 o 
   0   1  15      159.10      207.72     40.47 o 
   1   1  15      237.84      229.44     57.93 o 
   2   1  15      282.67      220.40     54.43 o 
   3   1  15      763.08      625.25     38.58 o 
   4   1  15       31.08       25.49      9.31 o 
   5   1  15      109.72      126.39     49.37 o 
   6   1  15      255.99      307.20     14.03 o 
   7   1  15        9.24        7.22      9.71 o 
  -3   2  15      159.56      203.56     79.62 o 
  -2   2  15       20.34       58.83     30.58 o 
  -1   2  15       83.36       73.05     38.51 o 
   0   2  15        0.45        8.09     42.39 o 
   1   2  15     1732.19     1967.55    215.48 o 
   2   2  15     1730.14     1495.79    162.53 o 
   3   2  15      125.43      115.06     10.39 o 
   4   2  15       93.69      101.50     38.51 o 
   5   2  15       37.79       32.51     13.62 o 
   6   2  15      145.24      123.49     28.53 o 
   7   2  15       81.12       83.76     20.17 o 
  -3   3  15        0.55       18.61     38.85 o 
  -2   3  15      122.56      100.74     62.15 o 
  -1   3  15      314.20      241.83     35.51 o 
   0   3  15      117.37      196.19     34.43 o 
   1   3  15      672.22      714.55     80.86 o 
   2   3  15      805.52      737.61     81.13 o 
   3   3  15     1816.87     1624.94    175.69 o 
   4   3  15      445.24      484.84     30.96 o 
   5   3  15       26.57       36.55     17.74 o 
   6   3  15       46.33       38.64     12.00 o 
   7   3  15       25.46       31.77     18.01 o 
  -3   4  15        1.89       -2.35     36.79 o 
  -2   4  15      484.37      492.48    100.66 o 
  -1   4  15       17.53       31.13     25.73 o 
   0   4  15      188.56      291.22     46.30 o 
   1   4  15      156.67      172.38     60.09 o 
   2   4  15       61.95       49.91     17.13 o 
   3   4  15      269.27      224.99     59.55 o 
   4   4  15       59.42       48.29     20.77 o 
   5   4  15      215.34      224.31     26.10 o 
   6   4  15      280.60      281.23     46.80 o 
   7   4  15      369.45      380.98     35.68 o 
  -3   5  15      278.95      295.19     38.73 o 
  -2   5  15      575.17      808.92    399.26 o 
  -1   5  15        5.86       31.80    109.59 o 
   0   5  15        0.53       23.69     66.03 o 
   1   5  15      285.90      328.28     45.49 o 
   2   5  15       67.75       80.81    103.08 o 
   3   5  15        1.26       -0.47      3.03 o 
   4   5  15      438.10      409.37     25.49 o 
   5   5  15      198.84      199.83     23.74 o 
   6   5  15       21.67       10.79      8.09 o 
   7   5  15      207.41      225.39     21.99 o 
  -3   6  15       29.52       40.74     33.65 o 
  -2   6  15        1.68        8.44     47.21 o 
  -1   6  15      386.31      412.28     85.72 o 
   0   6  15       38.71       30.83     11.80 o 
   1   6  15      116.57      106.70     45.69 o 
   2   6  15       66.31       95.01     59.45 o 
   3   6  15      401.33      344.83     22.39 o 
   4   6  15       25.36       27.72     10.72 o 
   5   6  15        6.93        4.32      2.50 o 
   6   6  15        0.47        4.18      4.59 o 
   7   6  15       56.57       90.91     40.94 o 
  -2   7  15       78.77       59.99     85.21 o 
  -1   7  15       11.35       15.51     51.53 o 
   0   7  15       31.49       54.65    210.25 o 
   1   7  15       88.13       84.02     27.11 o 
   2   7  15        3.10        5.47     66.83 o 
   3   7  15     1289.60     1426.46    154.78 o 
   4   7  15       80.80       90.57     31.29 o 
   5   7  15       55.34       57.46     21.92 o 
   6   7  15      263.28      261.61     10.79 o 
   7   7  15        5.81        4.25      3.17 o 
  -2   8  15        8.31       -9.44     72.43 o 
  -1   8  15      129.65      256.42     93.54 o 
   0   8  15       19.04        9.76     13.46 o 
   1   8  15      138.14       92.55     28.96 o 
   2   8  15      408.41      327.02     62.59 o 
   3   8  15      218.78      197.99     57.33 o 
   4   8  15      961.65      994.77    175.28 o 
   5   8  15      281.22      289.39     47.68 o 
   6   8  15       90.98       75.40     19.83 o 
   7   8  15      155.57      162.74     17.00 o 
  -1   9  15       88.36       30.55     88.75 o 
   0   9  15      604.88      821.24    163.75 o 
   1   9  15        1.33        4.21      9.37 o 
   2   9  15       57.75       76.08     24.35 o 
   3   9  15        8.01       19.20    106.36 o 
   4   9  15      119.94       95.16     21.72 o 
   5   9  15        0.10       -0.94      3.57 o 
   6   9  15       90.64      109.93     24.89 o 
  -1  10  15      112.71      226.81    131.98 o 
   0  10  15      123.81      302.81    139.20 o 
   1  10  15      249.95      386.44    140.41 o 
   2  10  15       30.86      266.66    133.33 o 
   3  10  15        0.53        4.17     48.02 o 
   4  10  15       25.43       33.36     41.34 o 
   5  10  15       16.01        8.83      4.72 o 
   6  10  15        4.16        4.99      7.15 o 
   0  11  15       10.13       52.07    106.02 o 
   1  11  15        0.04      265.65    134.07 o 
   2  11  15      188.62      590.25    135.76 o 
   3  11  15      113.61      200.44    109.05 o 
   4  11  15       94.13      106.49     78.77 o 
   5  11  15      223.12      242.86     22.46 o 
   2  12  15       32.54       12.48    106.83 o 
   3  12  15       53.09      170.29    119.17 o 
   4  12  15      118.39      377.61    114.04 o 
   0  -6  16       31.86       36.22     18.01 o 
   1  -6  16      162.70      198.82     80.86 o 
   2  -6  16       26.69       29.13     24.68 o 
  -1  -5  16       40.84       29.74     22.53 o 
   0  -5  16      276.66      220.00     44.51 o 
   1  -5  16        0.30       10.39      8.97 o 
   2  -5  16      164.21      158.96     20.64 o 
   3  -5  16        1.23       -3.44      6.27 o 
  -2  -4  16      405.63      491.25     68.86 o 
  -1  -4  16        4.45       -7.96     22.80 o 
   0  -4  16       20.81        9.04     12.00 o 
   1  -4  16      112.75       93.34     48.63 o 
   2  -4  16       51.24       40.53     18.82 o 
   3  -4  16      275.80      264.57     12.54 o 
   4  -4  16       27.21       15.17     11.87 o 
  -2  -3  16       79.40      113.50     51.19 o 
  -1  -3  16       15.75        6.88     17.53 o 
   0  -3  16        0.80       46.40     30.69 o 
   1  -3  16       51.36       59.08     30.96 o 
   2  -3  16       23.57       14.97      9.44 o 
   3  -3  16       12.91       13.62     10.05 o 
   4  -3  16        4.79        7.01      8.83 o 
   5  -3  16       55.92       40.33     17.87 o 
  -2  -2  16       76.19       87.81     41.75 o 
  -1  -2  16        6.83       52.33     29.27 o 
   0  -2  16       69.49      142.71     43.10 o 
   1  -2  16      199.21      250.34     62.99 o 
   2  -2  16      147.17      109.93     57.06 o 
   3  -2  16       22.95        8.30      9.64 o 
   4  -2  16       99.65      119.98     31.29 o 
   5  -2  16        4.88       13.29      6.34 o 
  -3  -1  16        6.48       57.19     33.99 o 
  -2  -1  16      187.09      318.06     48.56 o 
  -1  -1  16      118.08      261.47     57.66 o 
   0  -1  16        2.38       59.75     36.62 o 
   1  -1  16       16.09       11.87     13.49 o 
   2  -1  16       23.15       16.59     13.08 o 
   3  -1  16      179.00      191.60     78.30 o 
   4  -1  16      288.35      286.56     48.02 o 
   5  -1  16       37.95       28.53      7.89 o 
   6  -1  16      408.10      450.11     39.32 o 
  -3   0  16       54.87      150.46     96.51 o 
  -2   0  16        2.63        9.98     25.16 o 
  -1   0  16       43.17       57.33     23.27 o 
   0   0  16       54.95       82.28     33.72 o 
   1   0  16       29.83       49.84     14.57 o 
   2   0  16     1381.41     1067.74    120.52 o 
   3   0  16      147.77      132.59     56.99 o 
   4   0  16       27.83       24.68     10.25 o 
   5   0  16        0.04        4.59      4.38 o 
   6   0  16       76.67       52.81     24.48 o 
  -3   1  16        0.49       44.33     29.09 o 
  -2   1  16      345.35      502.02     41.79 o 
  -1   1  16      202.64      319.13     70.48 o 
   0   1  16       25.48       10.93     24.21 o 
   1   1  16      356.44      399.39     47.75 o 
   2   1  16      734.19      668.75     74.59 o 
   3   1  16      332.92      303.15     34.87 o 
   4   1  16      179.98      216.29     39.45 o 
   5   1  16      132.58      156.94     47.01 o 
   6   1  16        0.80        7.35      9.17 o 
  -3   2  16       60.16       79.58     31.39 o 
  -2   2  16       95.23       96.27     52.40 o 
  -1   2  16      104.15       55.72     26.77 o 
   0   2  16       37.95       61.64     34.73 o 
   1   2  16      214.62      243.06     35.00 o 
   2   2  16      181.67       92.80     50.78 o 
   3   2  16      404.85      298.50     39.12 o 
   4   2  16        0.08       -4.92      7.01 o 
   5   2  16      745.33      758.25    123.62 o 
   6   2  16        4.56        3.57      5.40 o 
  -3   3  16        1.49       55.39    181.96 o 
  -2   3  16        6.63       74.00     23.48 o 
  -1   3  16       29.35       39.46     23.23 o 
   0   3  16       38.15       46.01     29.43 o 
   1   3  16       59.72       55.03     26.57 o 
   2   3  16       17.22       12.34      8.77 o 
   3   3  16        1.99        5.87      3.64 o 
   4   3  16       21.07       13.69      8.57 o 
   5   3  16        4.29       -2.43      5.80 o 
   6   3  16       57.98       60.29     12.61 o 
  -2   4  16        0.09       13.23     20.41 o 
  -1   4  16        3.38       52.54    121.90 o 
   0   4  16       65.11       52.54     32.07 o 
   1   4  16        0.01       16.20     84.30 o 
   2   4  16       44.47       42.96     17.40 o 
   3   4  16      105.53       95.83     33.11 o 
   4   4  16      269.90      250.28     46.00 o 
   5   4  16        8.77        6.20      3.78 o 
   6   4  16       58.46       52.33     18.75 o 
   7   4  16        2.76       -0.47      6.47 o 
  -2   5  16      112.28      167.21     51.15 o 
  -1   5  16      387.72      387.78     64.22 o 
   0   5  16       59.16       66.98     81.91 o 
   1   5  16      212.35      267.53     38.64 o 
   2   5  16      159.26      158.42     54.36 o 
   3   5  16      171.83      156.67     53.62 o 
   4   5  16        0.66        1.82      5.06 o 
   5   5  16        2.12        1.21      4.32 o 
   6   5  16      347.29      339.43     13.08 o 
   7   5  16        0.68        4.72      4.32 o 
  -2   6  16        0.55        2.39     52.10 o 
  -1   6  16       70.49      126.29     36.48 o 
   0   6  16        4.86        9.79     77.83 o 
   1   6  16       41.44       30.50     53.11 o 
   2   6  16      136.45      156.98     79.99 o 
   3   6  16      466.07      439.79     78.37 o 
   4   6  16       14.71       19.96      8.16 o 
   5   6  16       49.89       50.31     17.67 o 
   6   6  16       39.69       42.49     12.41 o 
  -1   7  16       61.85      104.56     36.25 o 
   0   7  16       15.36        7.44     33.48 o 
   1   7  16       34.76       29.53     12.86 o 
   2   7  16        0.84        5.40     97.96 o 
   3   7  16        9.46        9.37      4.38 o 
   4   7  16       95.05       76.82     18.21 o 
   5   7  16       10.57       10.25      3.71 o 
   6   7  16       15.41       15.51      9.04 o 
  -1   8  16       13.36       15.31    129.35 o 
   0   8  16       79.05       67.87     63.53 o 
   1   8  16      389.52      281.17     43.38 o 
   2   8  16       13.19        9.19      5.72 o 
   3   8  16      263.02      285.46     43.13 o 
   4   8  16       81.36       96.51     26.30 o 
   5   8  16       23.03       20.91      7.69 o 
   6   8  16      192.01      191.20     19.63 o 
   0   9  16      339.13      398.85    152.89 o 
   1   9  16      125.92      224.84     87.07 o 
   2   9  16       15.24       16.90     39.89 o 
   3   9  16       14.62       12.70     90.78 o 
   4   9  16      317.49      322.78      9.98 o 
   5   9  16       43.83       24.21     11.80 o 
   6   9  16      426.01      456.51     39.39 o 
   1  10  16      249.22      258.50    150.66 o 
   2  10  16      354.29      530.70    139.47 o 
   3  10  16      138.29      122.03     40.06 o 
   4  10  16       33.44       26.44     10.99 o 
   5  10  16       41.50       34.73     15.98 o 
   2  11  16      146.17      250.88    169.68 o 
   3  11  16      507.88      414.83    112.56 o 
   4  11  16      139.94      329.52     99.54 o 
   0  -4  17       45.81       38.24     18.21 o 
   1  -4  17       49.12       56.92     25.90 o 
   2  -4  17      517.53      446.87     42.49 o 
  -1  -3  17        0.12        9.04     26.98 o 
   0  -3  17       13.62       20.50      9.31 o 
   1  -3  17      136.39      129.83     65.62 o 
   2  -3  17      290.71      262.96     42.62 o 
   3  -3  17       16.40       13.62      8.57 o 
  -1  -2  17       13.27       12.88     20.64 o 
   0  -2  17      255.88      251.96     24.28 o 
   1  -2  17       21.48       35.68     25.97 o 
   2  -2  17        8.65       18.61     11.53 o 
   3  -2  17        1.03       11.13      7.22 o 
   4  -2  17       79.62       66.50     26.77 o 
  -2  -1  17        1.87       21.65     31.02 o 
  -1  -1  17       42.04       10.32     33.45 o 
   0  -1  17        0.58       20.64     12.88 o 
   1  -1  17       86.30       82.08     34.53 o 
   2  -1  17        1.48        7.42      9.51 o 
   3  -1  17       12.14        9.04      8.90 o 
   4  -1  17        5.28        7.28      8.09 o 
   5  -1  17       15.38       13.83      5.19 o 
  -2   0  17       22.35       29.13     30.48 o 
  -1   0  17      168.47      202.86     98.60 o 
   0   0  17       29.00       33.25     15.24 o 
   1   0  17      103.22      127.06     58.40 o 
   2   0  17       96.74       78.84     36.42 o 
   3   0  17       75.49       47.41     20.84 o 
   4   0  17      112.43      133.06     35.95 o 
   5   0  17       24.12       22.05     10.39 o 
  -2   1  17       65.48      100.69     40.80 o 
  -1   1  17      233.26      229.77    141.70 o 
   0   1  17       11.86        5.19     10.52 o 
   1   1  17      280.06      331.54     57.53 o 
   2   1  17      249.52      222.42     38.10 o 
   3   1  17        9.73       10.39      6.20 o 
   4   1  17      129.36      142.37     36.89 o 
   5   1  17      125.94      148.44     17.67 o 
  -2   2  17      403.45      570.31    126.08 o 
  -1   2  17        0.89       -8.97     30.08 o 
   0   2  17      229.91      267.68     47.82 o 
   1   2  17       27.68       18.75     15.65 o 
   2   2  17      409.32      296.14     56.58 o 
   3   2  17        4.80       -3.71      6.00 o 
   4   2  17      106.67      124.16     33.11 o 
   5   2  17      237.24      228.63     20.84 o 
   6   2  17       90.54      107.77     24.89 o 
  -2   3  17       34.90       26.64     18.55 o 
  -1   3  17      222.35      303.22     30.45 o 
   0   3  17       51.85       38.31     19.63 o 
   1   3  17      128.16      117.82     53.01 o 
   2   3  17        4.13       13.89      8.83 o 
   3   3  17        1.13        2.09      6.95 o 
   4   3  17       68.51       60.43     20.77 o 
   5   3  17      132.07      136.57     35.14 o 
   6   3  17       86.14      103.05     23.94 o 
  -1   4  17      128.19      207.51     26.81 o 
   0   4  17        9.77       29.42    141.80 o 
   1   4  17      670.88      796.96    137.45 o 
   2   4  17        0.19       -2.63      7.35 o 
   3   4  17      923.93      850.98    138.59 o 
   4   4  17      198.84      223.03     37.90 o 
   5   4  17        4.70        8.90      4.11 o 
   6   4  17       25.29       16.19      8.97 o 
  -1   5  17      183.74      285.30     35.85 o 
   0   5  17        4.80        8.17     28.66 o 
   1   5  17       42.31       51.14     25.83 o 
   2   5  17      172.20      205.90     39.52 o 
   3   5  17       47.01       34.80     15.58 o 
   4   5  17        1.71        9.04      6.14 o 
   5   5  17        1.89        3.64      5.40 o 
   6   5  17      404.08      397.30     36.42 o 
  -1   6  17       28.36       47.62     52.17 o 
   0   6  17       26.07       38.33     59.01 o 
   1   6  17       40.38       39.42     77.66 o 
   2   6  17      189.56      181.82     11.40 o 
   3   6  17        2.89       -5.80      5.93 o 
   4   6  17       74.77       44.04     18.82 o 
   5   6  17      185.60      219.93     10.05 o 
   6   6  17       95.26       82.82     27.79 o 
   0   7  17      261.21      329.40     52.39 o 
   1   7  17       23.53       14.80      8.83 o 
   2   7  17       70.78       55.25    123.28 o 
   3   7  17       68.61       48.96     20.30 o 
   4   7  17       38.79       39.12     12.88 o 
   5   7  17        7.05        9.78      4.32 o 
   6   7  17       16.42       10.32      4.86 o 
   0   8  17       22.46       40.14     53.99 o 
   1   8  17       27.71       13.83      7.12 o 
   2   8  17       30.30       27.73    124.03 o 
   3   8  17      173.70      161.79     40.94 o 
   4   8  17       54.72       56.58     12.07 o 
   5   8  17      341.37      377.74     34.06 o 
   1   9  17       35.62      463.39    182.90 o 
   2   9  17       36.06       40.49     56.21 o 
   3   9  17      283.85      254.33     23.07 o 
   4   9  17       64.55       82.14     19.90 o 
   5   9  17       92.19       82.62     18.95 o 
   2  10  17        0.01       19.90     87.00 o 
   3  10  17        5.82      -43.23     77.76 o 
   4  10  17       16.75       10.59      5.67 o 
   1  -2  18        0.24       14.77     16.32 o 
   2  -2  18       34.55       42.42     17.40 o 
   0  -1  18        0.11       -8.70     15.71 o 
   1  -1  18       20.82       32.98     25.09 o 
   2  -1  18       23.87       16.19      9.71 o 
   3  -1  18       24.81       32.03     13.96 o 
   0   0  18       27.65       15.78     13.56 o 
   1   0  18       89.39      110.33     68.12 o 
   2   0  18      129.88       96.98     45.32 o 
   3   0  18       17.07       18.95     11.53 o 
   4   0  18      900.15     1005.35     89.29 o 
   0   1  18        3.59        1.89     13.22 o 
   1   1  18      298.68      419.69     23.74 o 
   2   1  18       62.39       47.48     26.77 o 
   3   1  18        0.03        3.64      6.68 o 
   4   1  18        9.04       10.18     12.88 o 
  -1   2  18        1.40       12.21     29.00 o 
   0   2  18      193.11      169.55     81.47 o 
   1   2  18      105.30      163.01     83.29 o 
   2   2  18       92.23       54.43     23.60 o 
   3   2  18       13.32        5.13      4.25 o 
   4   2  18      460.84      508.24     46.27 o 
   5   2  18        0.79        8.16      5.06 o 
   0   3  18      390.24      472.56     48.09 o 
   1   3  18        1.80        9.78     12.48 o 
   2   3  18      367.67      346.92     18.28 o 
   3   3  18       50.94       38.24     24.68 o 
   4   3  18      776.97      860.22     76.55 o 
   5   3  18      429.75      537.85     49.10 o 
   0   4  18        0.93        2.43     10.78 o 
   1   4  18       10.14        1.89      7.49 o 
   2   4  18       72.69       48.15     24.95 o 
   3   4  18       99.86       74.86     34.26 o 
   4   4  18      198.59      169.21     18.01 o 
   5   4  18        2.20        4.38      7.08 o 
   0   5  18       44.18       26.64     54.73 o 
   1   5  18       13.09        9.58      6.27 o 
   2   5  18       35.37       25.56     19.02 o 
   3   5  18       63.92       45.25     23.13 o 
   4   5  18       34.38       41.27     14.43 o 
   5   5  18        9.91       11.47      8.50 o 
   0   6  18      240.24      254.29     27.76 o 
   1   6  18      127.40      200.88    208.50 o 
   2   6  18       70.37       49.10     20.64 o 
   3   6  18        8.17       17.40      7.62 o 
   4   6  18       93.60       52.74     21.18 o 
   5   6  18       58.24       57.33     25.49 o 
   1   7  18      107.98      101.03    151.27 o 
   2   7  18       57.75       33.25     18.82 o 
   3   7  18       14.39       23.74      7.22 o 
   4   7  18       70.44       60.43     29.47 o 
   2   8  18       72.18       81.07     44.31 o 
   3   8  18       54.28       47.21     22.86 o 
   4   8  18       40.80       35.00     13.22 o 
   2   2  19      104.46       80.19     38.71 o 
   3   2  19      297.73      285.35     26.64 o 
   2   3  19        0.29       -1.21      4.38 o 
   3   3  19       96.45       64.07     36.55 o 
   2   4  19       10.71        5.26      7.42 o 
   3   4  19       12.60       10.18     11.53 o 
   3   5  19       52.36       42.76     17.40 o 
                                                 
